# Supplementary material for: GATA3 frameshift mutation promotes tumor growth in human luminal breast cancer cells and induces transcriptional changes seen in primary GATA3 mutant breast cancers
Source: Oncotarget. 2017 Oct 20;8(61):103415–27. doi: 10.18632/oncotarget.21910 (PMC5732738; doi:10.18632/oncotarget.21910)
Supplement: Supplementary file 2 [file oncotarget-08-103415-s002.xlsx]

## Sheet: MFC-7 DEGs
Genes with significantly different expression between parental MCF-7 and GATA3 WT clones with adjusted P value<0.05
Note: some genes are represented on the list by more than one probe. Number of unique genes=447.
Gene	EntrezID	probe_id	logFC	AveExpr	t	P.Value	adj.P.Val	B	mean_mut	mean_wt	fold change
TTC38	55020	6040017	0.921541	8.4524	19.629	3.05e-10	1.19e-05	12.1448	9.03884	8.1173	1.89414
CERK	64781	3060692	1.51812	8.36106	14.9103	6.55e-09	0.000127909	10.1024	9.32714	7.80902	2.86418
TSC22D3	1831	6350446	-1.42452	9.4056	-14.2332	1.09e-08	0.000128227	9.72279	8.49909	9.9236	0.372544
TSC22D3	1831	6350632	-1.5176	10.1765	-13.6356	1.75e-08	0.000128227	9.36499	9.21075	10.7284	0.349265
FLJ20699	NA	1450309	0.901591	8.19505	13.5283	1.91e-08	0.000128227	9.2984	8.76879	7.8672	1.86813
GRAMD4	23151	6380112	1.25154	8.42886	13.3719	2.17e-08	0.000128227	9.19987	9.22529	7.97375	2.38096
PGRMC1	10857	2970521	-1.1328	11.2864	-13.0789	2.76e-08	0.000128227	9.011	10.5656	11.6984	0.456029
HNRNPH2	3188	3180678	-1.09006	9.40903	-12.9971	2.95e-08	0.000128227	8.95716	8.71536	9.80542	0.469741
ARMCX6	54470	1690475	-1.16544	8.94026	-12.9798	3e-08	0.000128227	8.94576	8.19861	9.36405	0.445828
FECH	2235	7200315	1.06954	8.32956	12.8393	3.37e-08	0.000128227	8.85212	9.01017	7.94063	2.09876
HSD17B12	51144	3420341	-1.00482	8.79569	-12.7586	3.61e-08	0.000128227	8.79763	8.15626	9.16108	0.498333
CCDC5	115106	2230681	0.937386	9.68275	12.3278	5.24e-08	0.000170543	8.49899	10.2793	9.34188	1.91506
CYP27B1	1594	2900725	1.00113	7.62688	12.151	6.13e-08	0.000184014	8.37235	8.26396	7.26283	2.00156
GTSE1	51512	6980382	1.06145	8.50826	11.8333	8.15e-08	0.000227294	8.1387	9.18372	8.12228	2.08702
ETNK1	55500	3520056	-1.35529	8.8041	-11.7436	8.84e-08	0.00023022	8.07124	7.94164	9.29693	0.390856
HDHD2	84064	6370477	0.788261	9.42823	11.4368	1.17e-07	0.000273045	7.83547	9.92986	9.14159	1.72699
HS.163264	NA	6480112	0.38158	7.45623	11.424	1.19e-07	0.000273045	7.82547	7.69906	7.31748	1.30277
ABCA7	10347	2570100	0.442098	7.68858	11.0577	1.68e-07	0.000365147	7.53293	7.96991	7.52781	1.35858
C18ORF8	NA	1470170	0.668947	9.65588	10.9933	1.79e-07	0.00036809	7.48032	10.0816	9.41262	1.58991
HPRT1	3251	6400270	-0.986047	10.6795	-10.929	1.91e-07	0.000372189	7.42736	10.052	11.038	0.504859
LAMP2	3920	3120743	-0.812739	9.77538	-10.8352	2.09e-07	0.000388433	7.34944	9.25818	10.0709	0.5693
DDX46	9879	3890192	0.735883	8.15906	10.7276	2.32e-07	0.000412161	7.25904	8.62735	7.89147	1.66542
BAG3	9531	1340075	1.83803	10.6846	10.5279	2.83e-07	0.000470183	7.08839	11.8543	10.0163	3.57521
ETNK1	55500	2600224	-0.61144	7.52792	-10.5079	2.89e-07	0.000470183	7.07114	7.13882	7.75026	0.654543
GPER	2852	270593	2.61669	8.51999	10.3572	3.36e-07	0.00052563	6.9395	10.1852	7.56846	6.13341
APOE	348	730414	0.841706	7.3818	10.2847	3.62e-07	0.000544188	6.87537	7.91743	7.07572	1.79217
NELL2	4753	7550358	0.899935	7.38761	10.1731	4.06e-07	0.000587619	6.77572	7.9603	7.06036	1.86598
CA5A	763	840521	0.685919	7.13232	10.093	4.41e-07	0.000615608	6.70336	7.56882	6.8829	1.60873
C18ORF10	NA	3140110	0.885451	9.40473	10.0434	4.65e-07	0.000625845	6.65824	9.9682	9.08275	1.84734
TBC1D9	23158	1400070	1.06124	9.13378	9.99868	4.87e-07	0.000633923	6.61731	9.80912	8.74787	2.08673
LOC100131387	NA	580170	-0.657992	13.5679	-9.92748	5.25e-07	0.00063425	6.55177	13.1492	13.8072	0.63376
HIBADH	11112	2480136	0.42706	10.2763	9.92256	5.27e-07	0.00063425	6.54723	10.5481	10.121	1.34449
COCH	1690	4120424	0.718916	7.82447	9.9074	5.36e-07	0.00063425	6.53319	8.28196	7.56305	1.64595
CXCR7	57007	450424	1.58257	12.0407	9.85151	5.69e-07	0.000653027	6.48125	13.0478	11.4652	2.99503
C18ORF10	NA	2690541	0.861933	9.27203	9.7793	6.14e-07	0.000683222	6.41366	9.82054	8.9586	1.81747
SLC25A43	203427	1850021	-0.676748	10.0774	-9.75519	6.3e-07	0.000683222	6.39097	9.64678	10.3235	0.625574
HPRT1	3251	7610286	-1.01199	9.92346	-9.67555	6.86e-07	0.000723919	6.31557	9.27946	10.2915	0.49586
MORF4L2	9643	6510435	-1.0814	11.1338	-9.60051	7.44e-07	0.000730904	6.24391	10.4456	11.527	0.472571
FAM83B	222584	50196	0.585125	7.76926	9.58118	7.59e-07	0.000730904	6.22534	8.14161	7.55649	1.50017
ZDHHC6	64429	6940445	0.553312	9.33161	9.56368	7.74e-07	0.000730904	6.20851	9.68372	9.13041	1.46745
FAM127A	8933	6040376	-0.806207	9.4997	-9.55435	7.82e-07	0.000730904	6.19952	8.98665	9.79286	0.571883
CERK	64781	2230367	1.6865	8.64842	9.54924	7.86e-07	0.000730904	6.19459	9.72165	8.03514	3.21876
PDCD4	27250	2570433	-1.12918	11.8257	-9.43234	8.93e-07	0.000789462	6.08106	11.1071	12.2363	0.457175
LOC100131582	100131582	5270202	0.694348	7.33217	9.42581	8.99e-07	0.000789462	6.07468	7.77403	7.07968	1.61815
GATA3	2625	5910719	1.20891	10.8706	9.4154	9.1e-07	0.000789462	6.06449	11.6399	10.431	2.31163
EXOSC3	51010	6130196	0.592295	9.51269	9.35414	9.73e-07	0.000826146	6.00428	9.88961	9.29731	1.50764
ZNF185	7739	6840674	0.697775	8.52967	9.28321	1.05e-06	0.000874573	5.93403	8.97371	8.27594	1.622
MICB	4277	3170064	0.554466	7.28104	9.25082	1.09e-06	0.000887732	5.90177	7.63388	7.07942	1.46862
ALKBH3	221120	4610369	-0.583091	7.98473	-9.19652	1.16e-06	0.000888884	5.84741	7.61367	8.19676	0.667532
PSAT1	29968	4850674	0.643781	8.87869	9.18689	1.17e-06	0.000888884	5.83773	9.28837	8.64459	1.56242
CYB5A	1528	2140154	0.710082	10.8793	9.1862	1.17e-06	0.000888884	5.83704	11.3312	10.6211	1.6359
LAMP2	3920	3890563	-0.640321	9.35563	-9.17449	1.19e-06	0.000888884	5.82526	8.94815	9.58847	0.64157
PDCD4	27250	3130168	-1.57242	9.55451	-9.16094	1.21e-06	0.000888884	5.81161	8.55388	10.1263	0.336243
TUBB2B	347733	7050543	0.90001	7.4784	9.11933	1.26e-06	0.000914171	5.76955	8.05113	7.15112	1.86608
ZNF75D	7626	460132	-0.595198	8.32167	-9.09456	1.3e-06	0.000922936	5.74442	7.94291	8.53811	0.661954
SLC2A4RG	56731	2070243	0.921593	8.94555	9.07758	1.32e-06	0.000923989	5.72716	9.53202	8.61042	1.89421
LAMP2	3920	780041	-0.862152	10.3248	-9.04479	1.37e-06	0.000940986	5.69371	9.77615	10.6383	0.550131
GPER	2852	520463	2.58425	8.50981	9.01287	1.43e-06	0.000940986	5.66104	10.1543	7.57008	5.99705
DDHD2	23259	2070010	0.445074	8.91862	9.00353	1.44e-06	0.000940986	5.65145	9.20185	8.75678	1.36138
ST6GALNAC4	27090	10379	0.476746	7.39836	9.00059	1.45e-06	0.000940986	5.64844	7.70174	7.22499	1.3916
TCN1	6947	1770603	-4.08762	9.98367	-8.98565	1.47e-06	0.000941419	5.63308	7.38245	11.4701	0.058817
CCDC151	115948	6130047	0.465503	7.38833	8.91143	1.6e-06	0.00100814	5.55641	7.68456	7.21906	1.3808
LHX2	9355	5550142	0.768604	8.05293	8.85897	1.7e-06	0.00105232	5.50181	8.54204	7.77343	1.70362
C18ORF25	NA	1410563	0.869471	10.033	8.84579	1.73e-06	0.00105232	5.48805	10.5863	9.71681	1.82699
GCHFR	2644	5670475	0.839782	9.04534	8.829	1.76e-06	0.00105232	5.47048	9.57975	8.73997	1.78978
CCDC117	150275	6940541	-1.05185	10.2694	-8.81976	1.78e-06	0.00105232	5.4608	9.60004	10.6519	0.48235
DEM1	64789	4220097	0.371847	8.00093	8.73689	1.96e-06	0.00114108	5.3735	8.23756	7.86571	1.29401
NKRF	55922	7550441	-0.792644	8.61852	-8.72054	2e-06	0.00114589	5.35618	8.11411	8.90675	0.577285
JPH3	57338	290703	0.604451	7.31192	8.67382	2.11e-06	0.00119255	5.3065	7.69657	7.09212	1.5204
TNFRSF18	8784	840386	0.320611	7.1544	8.63457	2.21e-06	0.00123081	5.26456	7.35842	7.03781	1.24886
CYB5A	1528	5810414	0.668279	10.2487	8.51524	2.54e-06	0.00139683	5.13588	10.674	10.0057	1.58918
AGR2	10551	1340021	-1.81636	10.6621	-8.49436	2.6e-06	0.00141197	5.11319	9.50621	11.3226	0.283936
ARMCX6	54470	4490215	-1.35901	9.40109	-8.47539	2.66e-06	0.00142439	5.09252	8.53627	9.89527	0.38985
GPRASP2	114928	3130128	-0.724883	7.83429	-8.44303	2.77e-06	0.00144863	5.05716	7.373	8.09788	0.605046
POF1B	79983	5340110	-0.520954	7.79829	-8.43179	2.8e-06	0.00144863	5.04485	7.46678	7.98773	0.696911
MOCOS	55034	4610632	0.460789	7.88247	8.42589	2.82e-06	0.00144863	5.03838	8.1757	7.71492	1.37629
MYT1	NA	1450468	0.444561	7.43598	8.41652	2.86e-06	0.00144863	5.02809	7.71888	7.27432	1.3609
CABYR	26256	6250131	0.936819	8.09864	8.34746	3.1e-06	0.00154613	4.95196	8.6948	7.75798	1.9143
PTGES	9536	1510181	0.897735	7.69449	8.33196	3.16e-06	0.00154613	4.93479	8.26578	7.36804	1.86314
FAM127B	26071	5810373	-0.954584	9.44041	-8.32702	3.18e-06	0.00154613	4.9293	8.83294	9.78753	0.51599
EPN2	22905	6420026	0.41128	8.32585	8.3201	3.21e-06	0.00154613	4.92163	8.58757	8.17629	1.32986
UTP14A	10813	1400008	-0.824907	9.26604	-8.27402	3.39e-06	0.00161473	4.87033	8.7411	9.56601	0.564518
TUBB3	10381	4050040	2.01147	8.52402	8.24844	3.5e-06	0.00163179	4.84173	9.80405	7.79257	4.03194
SORL1	6653	6940039	-0.672052	8.10164	-8.24487	3.51e-06	0.00163179	4.83772	7.67397	8.34602	0.627613
RBPMS2	348093	5960682	0.691494	7.42037	8.23573	3.55e-06	0.00163179	4.82749	7.86041	7.16892	1.61496
PRPS1	NA	4780521	-1.29118	9.12482	-8.21621	3.64e-06	0.00165156	4.80558	8.30316	9.59434	0.408617
ECHDC3	79746	5220612	0.448239	8.45196	8.13317	4.03e-06	0.00180692	4.71181	8.7372	8.28896	1.36437
SLC30A3	7781	4490475	0.534458	7.64543	8.11926	4.09e-06	0.00181712	4.69602	7.98554	7.45108	1.4484
RAB32	10981	2190128	0.695284	7.6693	8.04375	4.49e-06	0.0019569	4.60984	8.11175	7.41647	1.6192
MMGT1	93380	240577	-0.78695	9.23325	-8.04087	4.51e-06	0.0019569	4.60654	8.73246	9.51941	0.579568
AGR2	10551	3140463	-0.695296	7.66853	-8.03033	4.57e-06	0.0019608	4.59444	7.22607	7.92136	0.617583
ALG13	79868	6660411	-0.759841	10.0971	-7.93111	5.17e-06	0.00218063	4.47989	9.61355	10.3734	0.590561
GPR137	56834	5310088	0.407314	10.2112	7.92738	5.19e-06	0.00218063	4.47555	10.4704	10.0631	1.32621
PHYH	5264	5860187	0.478972	8.95159	7.89684	5.39e-06	0.00224143	4.44001	9.25639	8.77742	1.39375
C21ORF57	NA	1110349	-0.33485	8.05502	-7.85129	5.71e-06	0.00234831	4.38677	7.84193	8.17678	0.792867
HSD17B12	51144	6280050	-1.02575	10.0043	-7.83371	5.84e-06	0.00235772	4.36614	9.35158	10.3773	0.491155
LPAR5	57121	2260241	0.588275	7.6348	7.83157	5.86e-06	0.00235772	4.36363	8.00916	7.42088	1.50345
OLFML2A	169611	4640209	0.349536	7.26435	7.79806	6.11e-06	0.00243444	4.3242	7.48678	7.13725	1.27415
BNIP3L	665	2640192	-0.524141	8.9297	-7.71798	6.76e-06	0.00266751	4.22933	8.59616	9.1203	0.695373
GPX3	2878	5490019	0.930696	7.67763	7.65308	7.35e-06	0.00286898	4.1518	8.26989	7.33919	1.9062
AIFM1	9131	1500689	-0.629485	10.1075	-7.59342	7.93e-06	0.00306672	4.08002	9.70694	10.3364	0.646407
DIAPH2	1730	5270181	-0.952972	8.05962	-7.58101	8.06e-06	0.0030856	4.06503	7.45318	8.40616	0.516567
ARMCX3	51566	2320647	-0.894925	7.86145	-7.5578	8.3e-06	0.0031485	4.03694	7.29195	8.18688	0.537775
CRELD2	79174	6560390	0.924778	10.1024	7.52004	8.72e-06	0.00327439	3.99107	10.6908	9.76607	1.89839
NARS	4677	5220653	0.588142	11.0403	7.49105	9.05e-06	0.00336756	3.95571	11.4146	10.8265	1.50331
UBE2A	7319	6960440	-0.896971	10.0059	-7.45167	9.53e-06	0.00351128	3.9075	9.43514	10.3321	0.537013
ZNF250	58500	5910347	-0.341738	7.68923	-7.41509	1e-05	0.00362205	3.86252	7.47176	7.8135	0.78909
C7ORF50	NA	5810671	0.673506	12.0268	7.41359	1e-05	0.00362205	3.86068	12.4554	11.7819	1.59494
MGC42367	NA	1780224	-1.40127	8.46098	-7.38389	1.04e-05	0.0037313	3.82401	7.56927	8.97054	0.378596
UBXN2A	165324	7160382	0.369496	8.80345	7.35946	1.08e-05	0.003818	3.79375	9.03859	8.66909	1.2919
ISL1	3670	4760553	0.463113	7.37856	7.32897	1.12e-05	0.00390861	3.75587	7.67327	7.21016	1.37851
TNFRSF19	55504	2360672	1.05721	8.3002	7.32798	1.12e-05	0.00390861	3.75464	8.97297	7.91576	2.0809
HS6ST2	90161	6100494	-0.685663	7.41638	-7.31318	1.14e-05	0.00394402	3.7362	6.98005	7.66571	0.62172
XBP1	NA	5690066	-0.734443	14.2128	-7.30439	1.16e-05	0.00394402	3.72524	13.7455	14.4799	0.60105
HES6	55502	610201	1.13716	9.62971	7.30114	1.16e-05	0.00394402	3.72118	10.3534	9.21619	2.19948
C2ORF82	NA	4280327	0.32125	7.35013	7.22065	1.29e-05	0.00435092	3.62023	7.55456	7.23331	1.24941
TCEAL4	79921	3890719	-0.964076	9.79075	-7.15191	1.42e-05	0.00472884	3.53328	9.17725	10.1413	0.512607
MFAP2	4237	5090615	0.43973	7.23358	7.14248	1.43e-05	0.00474848	3.5213	7.51341	7.07368	1.35635
C3ORF37	NA	1500762	0.430365	10.0253	7.12727	1.46e-05	0.00477073	3.50195	10.2991	9.86877	1.34757
MAST4	375449	4260309	0.487227	7.21513	7.12648	1.47e-05	0.00477073	3.50094	7.52519	7.03796	1.40175
RAB31	11031	6590341	1.1938	9.29496	7.1133	1.49e-05	0.00481136	3.48415	10.0546	8.86085	2.28754
SLC7A2	6542	3710154	1.80792	10.1351	7.10766	1.5e-05	0.00481136	3.47695	11.2856	9.47764	3.50136
KIAA1244	57221	1470053	-0.61866	8.30901	-7.10116	1.52e-05	0.00481136	3.46864	7.91532	8.53398	0.651276
RBMX2	51634	4390164	-0.789107	8.85224	-7.09582	1.53e-05	0.00481136	3.46182	8.35008	9.13919	0.578702
LOC653506	NA	2030132	0.839431	10.0887	7.06163	1.6e-05	0.00499834	3.41804	10.6228	9.78341	1.78934
STAG2	10735	620180	-0.859839	9.37236	-7.03549	1.66e-05	0.00513677	3.38444	8.82519	9.68503	0.551014
NFIA	4774	2320047	-0.918248	7.98076	-7.02973	1.67e-05	0.00513677	3.37704	7.39642	8.31467	0.529151
MMGT1	93380	6020445	-0.726407	10.2423	-6.99724	1.75e-05	0.00531418	3.33512	9.78001	10.5064	0.604407
CHKA	1119	3460424	0.41067	9.20395	6.99324	1.76e-05	0.00531418	3.32994	9.46529	9.05462	1.3293
CNDP2	55748	3390017	0.401598	10.9195	6.97139	1.81e-05	0.00543259	3.30166	11.175	10.7734	1.32097
CGN	57530	1980670	0.806653	9.16577	6.92703	1.92e-05	0.00572796	3.24401	9.67909	8.87244	1.74915
FAM46A	55603	3940133	0.581297	8.08724	6.91918	1.94e-05	0.00574606	3.23377	8.45715	7.87586	1.49619
ACYP2	98	5290672	-0.415728	8.00546	-6.9037	1.98e-05	0.00582517	3.21357	7.7409	8.15663	0.749641
HS.505676	NA	510332	0.605309	7.86298	6.85296	2.13e-05	0.00616066	3.14709	8.24818	7.64287	1.52131
ELFN2	114794	4050524	0.246095	6.99391	6.85214	2.13e-05	0.00616066	3.14601	7.15051	6.90442	1.18599
B2M	567	240195	-0.51504	11.2526	-6.81352	2.25e-05	0.00645039	3.09516	10.9248	11.4399	0.699774
LAMP2	3920	6480142	-0.587833	9.4695	-6.80679	2.27e-05	0.00646327	3.08627	9.09542	9.68325	0.665341
SHOC2	8036	4590128	-1.09435	9.43861	-6.80123	2.28e-05	0.00646607	3.07892	8.74221	9.83656	0.468347
UPF3B	65109	4640239	-0.724273	9.19983	-6.78475	2.34e-05	0.00656787	3.05713	8.73893	9.4632	0.605302
SCLY	51540	1580519	0.308695	7.33117	6.77682	2.36e-05	0.00656975	3.04662	7.52761	7.21891	1.23859
HS.434957	NA	1820743	-0.962245	7.95892	-6.77425	2.37e-05	0.00656975	3.04322	7.34658	8.30883	0.513257
ACACB	32	2230678	0.937922	8.17206	6.72968	2.52e-05	0.00687486	2.98398	8.76892	7.831	1.91577
WIPF1	7456	6860196	0.400583	7.17077	6.72728	2.53e-05	0.00687486	2.98079	7.42569	7.0251	1.32004
ENOX2	10495	1500487	-0.426707	7.74814	-6.72651	2.53e-05	0.00687486	2.97976	7.4766	7.90331	0.743958
PARP9	83666	5700735	-1.07603	8.4052	-6.7113	2.59e-05	0.00693481	2.95946	7.72045	8.79648	0.474332
ATP5A1	498	6110674	0.62439	13.7152	6.7084	2.6e-05	0.00693481	2.95559	14.1125	13.4881	1.54156
VPS4B	9525	5340193	0.633013	10.9576	6.70259	2.62e-05	0.00693481	2.94783	11.3604	10.7274	1.5508
DHRS11	79154	6980300	0.504007	8.15698	6.70068	2.63e-05	0.00693481	2.94528	8.47771	7.9737	1.41815
SUSD1	64420	7560180	0.288495	7.19553	6.68774	2.68e-05	0.00701413	2.92797	7.37912	7.09063	1.22137
AMMECR1	9949	2340601	-0.58562	8.94716	-6.67977	2.71e-05	0.00704554	2.9173	8.5745	9.16012	0.666363
HSCB	150274	6400300	-0.958335	9.62624	-6.66387	2.77e-05	0.0071567	2.89597	9.01639	9.97472	0.51465
LASS4	79603	6590139	0.631016	7.60461	6.65391	2.81e-05	0.00720971	2.8826	8.00617	7.37515	1.54866
GALE	2582	6980162	0.578081	7.95035	6.64528	2.84e-05	0.00722716	2.871	8.31822	7.74014	1.49286
SORL1	6653	2480274	-0.4892	7.71488	-6.64289	2.85e-05	0.00722716	2.86778	7.40357	7.89277	0.71242
PIGN	23556	6980072	0.494194	8.23356	6.62919	2.91e-05	0.00731185	2.84934	8.54804	8.05385	1.40853
SEMA3E	9723	2190243	-0.487957	7.50248	-6.62544	2.92e-05	0.00731185	2.84428	7.19196	7.67992	0.713034
ATP5A1	498	940711	0.650844	13.8281	6.61858	2.95e-05	0.00733576	2.83503	14.2422	13.5914	1.57009
OCRL	4952	60324	-0.773495	8.96893	-6.60856	2.99e-05	0.00739304	2.82151	8.47671	9.2502	0.584999
PHF19	26147	2570091	0.40167	8.33582	6.58309	3.1e-05	0.00760312	2.78705	8.59143	8.18976	1.32104
UBE2F	140739	20491	0.934141	10.2477	6.57982	3.11e-05	0.00760312	2.78262	10.8421	9.90799	1.91075
ZNF7	7553	3400070	-0.47004	8.44052	-6.56542	3.18e-05	0.00771146	2.76309	8.1414	8.61144	0.721945
NUDT1	4521	270259	0.495056	7.98161	6.55452	3.23e-05	0.0077528	2.7483	8.29665	7.80159	1.40938
MDK	NA	7150437	1.10188	7.94652	6.55293	3.24e-05	0.0077528	2.74613	8.64772	7.54584	2.14634
TAP2	8615	3940477	-0.332106	7.50812	-6.54042	3.29e-05	0.00784351	2.72912	7.29678	7.62888	0.794376
SLC25A30	253512	4640193	0.537224	7.35648	6.52099	3.39e-05	0.00801419	2.70264	7.69835	7.16113	1.45118
C10ORF35	NA	2510253	0.626945	8.85666	6.5132	3.42e-05	0.00805464	2.69202	9.25562	8.62868	1.54429
TCEAL1	9338	2710278	-0.821273	8.74335	-6.48899	3.54e-05	0.00827823	2.65892	8.22073	9.042	0.565942
PPP2CB	5516	3940528	-0.465832	9.57969	-6.48558	3.56e-05	0.00827823	2.65425	9.28325	9.74908	0.724053
MRLC2	NA	4640376	0.508474	13.8833	6.4702	3.64e-05	0.008412	2.63317	14.2068	13.6984	1.42254
IFIH1	64135	4570441	-0.893201	8.12674	-6.46465	3.67e-05	0.00842904	2.62556	7.55834	8.45154	0.538418
DBN1	1627	6760008	0.612667	9.42737	6.45784	3.71e-05	0.00846178	2.61621	9.81725	9.20458	1.52908
BEX5	340542	1450240	-0.866882	7.98572	-6.446	3.77e-05	0.00849162	2.59993	7.43407	8.30095	0.548331
PPT1	5536	7200041	-1.08789	12.1198	-6.44482	3.77e-05	0.00849162	2.5983	11.4275	12.5154	0.47045
SOCS3	9021	4230102	0.418427	7.353	6.44323	3.78e-05	0.00849162	2.59612	7.61927	7.20084	1.33647
SPDEF	25803	940075	-0.470238	11.7726	-6.42834	3.86e-05	0.00859754	2.57562	11.4734	11.9436	0.721845
C20ORF201	NA	1500546	0.548407	7.51373	6.42661	3.87e-05	0.00859754	2.57324	7.86271	7.31431	1.46247
RHOBTB3	22836	5870474	1.44396	8.99155	6.41556	3.94e-05	0.00866759	2.55799	9.91043	8.46647	2.72067
BEX4	56271	1110615	-0.350741	7.16239	-6.41285	3.95e-05	0.00866759	2.55424	6.93919	7.28994	0.784181
SPEN	NA	840402	-0.339686	9.43503	-6.40919	3.97e-05	0.00866759	2.5492	9.21886	9.55855	0.790213
PDE4B	5142	2480577	-0.628918	7.50825	-6.40017	4.02e-05	0.00870943	2.53673	7.10803	7.73694	0.646661
HS6ST2	90161	830491	-0.730546	7.46047	-6.39811	4.04e-05	0.00870943	2.53389	6.99558	7.72613	0.602676
CSTF3	1479	1570754	0.720905	9.58949	6.38481	4.11e-05	0.00882902	2.51548	10.0482	9.32734	1.64822
C18ORF55	NA	6040475	0.60704	10.7327	6.37334	4.18e-05	0.00888558	2.49959	11.119	10.5119	1.52313
CHP2	171177	2680332	0.281514	7.13936	6.37279	4.19e-05	0.00888558	2.49883	7.31851	7.03699	1.21547
SLC25A5	292	6550673	-0.589322	13.8135	-6.35929	4.27e-05	0.00901149	2.48008	13.4385	14.0278	0.664655
PCOLCE	5118	4120386	0.631967	8.18812	6.35142	4.32e-05	0.00906544	2.46915	8.59028	7.95831	1.54968
MALT1	10892	1770386	0.436593	7.56212	6.33404	4.43e-05	0.00921853	2.44497	7.83995	7.40336	1.3534
LIMCH1	22998	1770754	-0.677862	7.35601	-6.33244	4.44e-05	0.00921853	2.44275	6.92464	7.60251	0.625091
HS.570988	NA	4010100	-0.958021	8.45015	-6.30621	4.61e-05	0.00952496	2.40616	7.8405	8.79852	0.514763
EHF	26298	5090132	-1.40025	8.07493	-6.27288	4.84e-05	0.00994512	2.35951	7.18386	8.58411	0.378863
LOC642897	642897	5560253	0.321284	7.71937	6.25374	4.98e-05	0.0100881	2.33264	7.92382	7.60254	1.24944
C10ORF141	NA	3440735	0.397648	7.17246	6.25311	4.98e-05	0.0100881	2.33176	7.42551	7.02786	1.31736
C10ORF125	NA	2510546	0.370855	7.47955	6.25232	4.99e-05	0.0100881	2.33066	7.71555	7.34469	1.29312
RAB26	25837	2600240	0.654926	8.26383	6.24205	5.06e-05	0.0101876	2.31622	8.6806	8.02567	1.57454
PRAGMIN	157285	2640441	-1.23765	9.61918	-6.21104	5.3e-05	0.0106054	2.27251	8.83159	10.0692	0.424063
SILV	6490	730148	0.62481	7.57406	6.20388	5.35e-05	0.0106343	2.2624	7.97166	7.34685	1.54201
PHYH	5264	4060546	0.447124	7.98782	6.20221	5.36e-05	0.0106343	2.26005	8.27236	7.82523	1.36332
CTDSP1	58190	5080682	-0.439553	10.4014	-6.18022	5.54e-05	0.0108267	2.22893	10.1217	10.5613	0.737363
STAT1	6772	1820750	-0.799838	8.67722	-6.17991	5.54e-05	0.0108267	2.22849	8.16823	8.96807	0.574413
SIDT1	54847	7000026	-0.657956	7.87182	-6.17968	5.54e-05	0.0108267	2.22816	7.45312	8.11108	0.633775
MT1F	4494	4220672	1.41702	9.27033	6.17441	5.59e-05	0.0108566	2.2207	10.1721	8.75505	2.67034
C1GALT1C1	29071	6020377	-0.65711	9.75837	-6.15705	5.73e-05	0.0110212	2.19607	9.34021	9.99732	0.634147
ATG4A	115201	6060358	-0.453559	8.0249	-6.15449	5.75e-05	0.0110212	2.19243	7.73627	8.18983	0.730239
LMCD1	29995	3830093	0.92837	8.606	6.15409	5.76e-05	0.0110212	2.19187	9.19678	8.26841	1.90312
TCEAL1	9338	3360014	-0.650521	8.36112	-6.13677	5.91e-05	0.0112508	2.16724	7.94715	8.59767	0.63705
C17ORF58	NA	3450176	-0.766998	10.406	-6.12419	6.02e-05	0.0113781	2.14933	9.91792	10.6849	0.587639
SLC7A6	9057	6380364	-0.215067	7.53155	-6.12256	6.03e-05	0.0113781	2.14701	7.39469	7.60976	0.861506
LOC387882	NA	5810743	0.704974	10.1284	6.11812	6.07e-05	0.0113979	2.14067	10.577	9.872	1.63012
PNPLA6	10908	1690446	0.46423	8.42569	6.10468	6.19e-05	0.0115709	2.12149	8.72111	8.25688	1.37958
UQCRC2	7385	5220195	-0.378468	10.541	-6.08767	6.35e-05	0.0118092	2.09717	10.3002	10.6786	0.769254
ACSL4	2182	7000307	-0.599673	7.70657	-6.07124	6.51e-05	0.0120325	2.07364	7.32496	7.92463	0.659904
EEF1D	1936	1090440	-0.540329	12.1213	-6.06864	6.53e-05	0.0120325	2.06991	11.7775	12.3178	0.687614
RPL39	6170	1850338	-0.639281	13.9949	-6.04739	6.74e-05	0.0123598	2.03942	13.5881	14.2274	0.642033
OCRL	4952	6560576	-0.703641	8.4444	-6.02187	7e-05	0.0127477	2.00269	7.99662	8.70027	0.614021
AK1	203	5130162	0.483445	7.83794	6.02035	7.02e-05	0.0127477	2.0005	8.14559	7.66214	1.39808
OSBPL5	114879	2190689	-0.40359	7.85052	-6.01522	7.07e-05	0.0127861	1.9931	7.59369	7.99728	0.755975
RND2	8153	7040446	0.683196	8.10503	5.9947	7.29e-05	0.0131228	1.96347	8.53979	7.85659	1.60569
PAOX	196743	4850538	0.478981	7.49334	5.98347	7.41e-05	0.0132651	1.94724	7.79815	7.31917	1.39376
COX6C	1345	5820465	0.81995	13.7621	5.98134	7.44e-05	0.0132651	1.94416	14.2838	13.4639	1.76534
ACSL3	2181	3440367	0.255577	7.80673	5.97462	7.51e-05	0.0133382	1.93443	7.96937	7.71379	1.19381
ALCAM	214	2070575	-0.928828	10.1556	-5.9501	7.79e-05	0.0137746	1.89887	9.56453	10.4934	0.525285
CENPM	79019	1450192	0.626876	9.45548	5.94327	7.88e-05	0.0138539	1.88894	9.8544	9.22753	1.54422
UTP14A	10813	3360377	-0.636666	8.60112	-5.92979	8.04e-05	0.0140645	1.86933	8.19597	8.83264	0.643198
PAQR8	85315	2070451	0.24047	7.24095	5.92725	8.07e-05	0.0140645	1.86564	7.39397	7.1535	1.18138
CYBRD1	79901	2450465	-0.337277	7.32898	-5.92091	8.14e-05	0.0141361	1.8564	7.11435	7.45163	0.791534
AQP3	360	1050040	0.511336	7.28577	5.89683	8.44e-05	0.0145932	1.82127	7.61116	7.09983	1.42537
SLC6A10P	386757	7610615	0.358392	8.83076	5.87293	8.75e-05	0.0150624	1.78632	9.05883	8.70044	1.282
DSC2	NA	2710400	0.690527	7.95252	5.86926	8.8e-05	0.0150796	1.78095	8.39194	7.70142	1.61387
IRF9	10379	2000022	-1.57296	9.60822	-5.85905	8.94e-05	0.0152474	1.76598	8.60725	10.1802	0.336118
MXRA7	439921	3990403	0.473515	7.63788	5.8544	9e-05	0.0152882	1.75916	7.9392	7.46569	1.38849
GLA	NA	60630	-1.57951	9.79899	-5.85141	9.04e-05	0.0152911	1.75477	8.79384	10.3734	0.334595
RGS16	6004	1030102	0.287919	7.29522	5.83863	9.22e-05	0.0154242	1.73601	7.47844	7.19052	1.22088
SP110	3431	1340491	-0.852444	8.62377	-5.83719	9.24e-05	0.0154242	1.73389	8.08131	8.93375	0.553846
C1GALT1C1	29071	5390288	-0.41976	7.81202	-5.83717	9.24e-05	0.0154242	1.73385	7.5449	7.96466	0.747549
ECGF1	1890	2350504	0.732119	9.32585	5.81903	9.5e-05	0.0157452	1.70716	9.79174	9.05962	1.66108
MUM1L1	139221	270176	-0.485367	7.50319	-5.81798	9.51e-05	0.0157452	1.70561	7.19432	7.67968	0.714315
SNX8	29886	3930356	0.414018	7.96326	5.80123	9.76e-05	0.0160827	1.68093	8.22672	7.8127	1.33239
CSRP2	9282	1990152	0.56079	7.98373	5.79536	9.85e-05	0.0161087	1.67226	8.3406	7.77981	1.47508
IGFBP6	3489	7380719	0.396443	7.22773	5.79464	9.86e-05	0.0161087	1.6712	7.48002	7.08357	1.31626
EEF1D	1936	770524	-0.448307	10.9638	-5.78575	9.99e-05	0.0162603	1.65806	10.6785	11.1268	0.732903
NR2F2	NA	7380202	-0.871778	9.77676	-5.77999	0.000100805	0.0163354	1.64956	9.22199	10.0938	0.546473
HS.334831	NA	3800424	-0.517167	8.46693	-5.76494	0.000103145	0.0166455	1.62728	8.13783	8.65499	0.698742
TIMM8A	1678	3360156	-0.462464	8.27399	-5.74186	0.000106846	0.0171523	1.59304	7.9797	8.44216	0.725746
CAMK1	8536	4610338	0.319352	7.36792	5.73992	0.000107163	0.0171523	1.59016	7.57114	7.25179	1.24777
SLC22A18AS	5003	2340441	0.291854	7.19098	5.71731	0.000110937	0.0176265	1.55654	7.37671	7.08485	1.22421
EXOSC3	51010	1450131	0.656289	10.4453	5.71676	0.000111029	0.0176265	1.55574	10.8629	10.2066	1.57602
C8ORF13	NA	4010184	0.352175	7.30609	5.70801	0.00011253	0.0177925	1.54269	7.5302	7.17803	1.27648
SESN1	27244	1240553	-0.457255	7.88007	-5.70016	0.000113892	0.0179353	1.531	7.58909	8.04635	0.728371
SCNN1G	6340	6270735	0.302479	7.15278	5.67226	0.000118881	0.0186457	1.48933	7.34526	7.04278	1.23326
SCO2	9997	7510537	0.815472	9.3011	5.66888	0.000119502	0.0186682	1.48426	9.82004	9.00457	1.75987
GAL	51083	60452	0.77532	8.62198	5.66207	0.00012076	0.0187232	1.47408	9.11537	8.34005	1.71157
TCEAL4	79921	4920487	-0.745791	11.6024	-5.66179	0.000120813	0.0187232	1.47365	11.1278	11.8736	0.596341
PRAME	23532	4480301	0.382301	8.08711	5.65653	0.000121795	0.0188008	1.46578	8.33039	7.94809	1.30342
MAP4K2	5871	6400386	0.596103	9.81571	5.65088	0.000122862	0.0188241	1.45731	10.195	9.59894	1.51163
XBP1	NA	2450156	-0.780317	14.1092	-5.65062	0.00012291	0.0188241	1.45692	13.6126	14.393	0.582239
LPGAT1	9926	4640347	0.489837	7.96186	5.63423	0.000126058	0.0192308	1.43233	8.27358	7.78374	1.40429
FAM134B	54463	6420309	0.447668	7.50221	5.62795	0.000127286	0.0193425	1.4229	7.78709	7.33942	1.36383
KIAA1370	56204	4180142	-0.711625	9.58252	-5.61004	0.00013086	0.0197623	1.39596	9.12966	9.84129	0.610632
CLN3	1201	520630	-0.516009	9.34677	-5.60905	0.000131061	0.0197623	1.39447	9.0184	9.53441	0.699304
C1QTNF9B	387911	10129	0.912851	8.12949	5.59911	0.000133094	0.0199367	1.3795	8.7104	7.79755	1.88276
KIAA1370	56204	4850142	-0.706355	9.72774	-5.59803	0.000133316	0.0199367	1.37787	9.27824	9.9846	0.612867
ALDH3B2	222	4070647	-1.24223	9.77391	-5.59538	0.000133864	0.0199367	1.37388	8.9834	10.2256	0.422718
C4ORF19	NA	670475	-0.441671	7.60439	-5.59139	0.000134696	0.0199367	1.36785	7.32333	7.765	0.736281
FAM189B	10712	1850047	0.805458	9.2912	5.59104	0.000134769	0.0199367	1.36732	9.80376	8.9983	1.7477
HBP1	566	1940647	-0.403371	8.93058	-5.58781	0.000135444	0.0199609	1.36246	8.67389	9.07726	0.75609
PSMD10	5716	4070195	-0.780133	10.1112	-5.57579	0.000137995	0.0202439	1.3443	9.6148	10.3949	0.582313
C2ORF55	NA	4220528	-1.12162	8.07148	-5.57389	0.000138401	0.0202439	1.34144	7.35772	8.47934	0.459576
NCAM2	NA	5080292	-1.33239	10.225	-5.57053	0.000139127	0.0202741	1.33635	9.37715	10.7095	0.397108
PLS3	5358	2190603	-0.879992	9.34958	-5.55922	0.000141592	0.0205566	1.31925	8.78958	9.66958	0.54337
UPF3B	65109	780743	-0.693801	8.64455	-5.5471	0.000144287	0.020824	1.3009	8.20304	8.89684	0.618223
FUT8	2530	3870497	0.539792	8.82514	5.54615	0.0001445	0.020824	1.29946	9.16864	8.62885	1.45376
DEF8	54849	4210066	0.618019	9.70438	5.54317	0.000145172	0.0208439	1.29494	10.0977	9.47965	1.53477
NTAN1	123803	5960477	0.416264	9.3838	5.53401	0.000147259	0.0210662	1.28104	9.64869	9.23243	1.33447
A4GALT	53947	3610072	0.343593	7.39002	5.52719	0.000148831	0.0212134	1.2707	7.60867	7.26508	1.26891
E2F2	1870	5340338	0.532729	9.25536	5.52392	0.000149591	0.0212442	1.26574	9.59437	9.06164	1.44666
CALM3	808	2750184	0.510634	12.7748	5.51634	0.000151373	0.0214192	1.25421	13.0998	12.5891	1.42468
LOC644860	NA	7050017	0.463912	7.84767	5.50993	0.000152893	0.0215563	1.24448	8.14288	7.67897	1.37928
HS.4892	NA	3420356	0.63602	7.70193	5.5073	0.000153523	0.0215673	1.24047	8.10667	7.47065	1.55404
CUL4B	8450	1300220	-0.441824	7.92534	-5.50421	0.000154266	0.021594	1.23577	7.64417	8.086	0.736203
SHMT1	6470	2690528	0.552563	9.89324	5.49748	0.000155898	0.0217445	1.22551	10.2449	9.69231	1.46669
CMTM3	123920	3890551	0.765783	8.60894	5.47677	0.000161033	0.0222774	1.19394	9.09625	8.33047	1.70029
SIAH2	6478	1980768	-1.04431	9.80895	-5.47666	0.000161059	0.0222774	1.19379	9.14439	10.1887	0.484878
PRSS8	5652	990619	1.14632	9.80889	5.47519	0.00016143	0.0222774	1.19154	10.5384	9.39204	2.21348
MAD2L2	10459	2510278	0.467626	10.1049	5.47147	0.000162375	0.0223288	1.18586	10.4025	9.93486	1.38283
CCNG2	901	5360672	-0.519887	8.97601	-5.46901	0.000163003	0.0223366	1.18209	8.64518	9.16506	0.697426
HS.571151	NA	7210333	-0.475206	7.95272	-5.45275	0.000167211	0.0227664	1.15725	7.65031	8.12552	0.719364
CALB2	794	5860039	0.460034	7.33394	5.45239	0.000167306	0.0227664	1.1567	7.62669	7.16665	1.37557
JMJD1C	221037	2340278	0.357797	7.26951	5.43674	0.000171471	0.0232522	1.13273	7.49719	7.1394	1.28147
TTC39C	125488	3310142	0.336003	7.94849	5.42451	0.0001748	0.0235712	1.11398	8.16231	7.8263	1.26225
YAP1	10413	3360768	-0.450101	8.43756	-5.42367	0.00017503	0.0235712	1.1127	8.15113	8.60124	0.731991
CCDC136	64753	7100364	0.344512	7.34115	5.41523	0.000177373	0.0238046	1.09973	7.56039	7.21587	1.26972
ZBTB33	10009	4290615	-0.909423	9.72187	-5.41031	0.000178753	0.0239076	1.09218	9.14315	10.0526	0.532398
ARMCX5	64860	1580619	-0.50371	7.84379	-5.40802	0.0001794	0.0239122	1.08865	7.52325	8.02696	0.705291
CXADR	1525	870161	-0.278427	7.16608	-5.40118	0.000181343	0.0240891	1.07815	6.9889	7.26733	0.82449
GDPD3	79153	5390121	0.563812	7.76916	5.39894	0.000181985	0.0240924	1.0747	8.12795	7.56414	1.47817
ANKRD39	51239	6220553	0.270324	8.43037	5.38983	0.00018462	0.0243586	1.06068	8.60239	8.33207	1.20608
EIF2AK2	5610	2120079	-0.641967	10.4567	-5.38419	0.000186273	0.0244625	1.05199	10.0482	10.6902	0.640839
CHST12	55501	1710546	0.424303	8.04145	5.38287	0.00018666	0.0244625	1.04996	8.31146	7.88716	1.34192
LOC100129828	NA	4810014	0.53847	8.47863	5.36862	0.000190913	0.0249362	1.02798	8.82129	8.28282	1.45243
CYBRD1	79901	2370300	-0.286661	7.20182	-5.36037	0.00019342	0.0251794	1.01526	7.0194	7.30606	0.819797
RPL36	25873	840647	-0.29882	13.001	-5.32784	0.000203654	0.0263736	0.964944	12.8108	13.1096	0.812917
ST8SIA4	7903	2070440	0.361706	7.27962	5.32685	0.000203975	0.0263736	0.963403	7.50979	7.14809	1.28494
HS.137971	NA	6020692	-0.447102	9.54267	-5.32486	0.000204619	0.0263736	0.960328	9.25815	9.70525	0.733515
C18ORF55	NA	4900609	0.489679	9.8897	5.31782	0.000206919	0.0265255	0.949417	10.2013	9.71164	1.40413
ABCC6	368	7160603	0.302814	7.20262	5.3171	0.000207156	0.0265255	0.948301	7.39532	7.0925	1.23355
IFI6	2537	5090215	-2.0311	10.0881	-5.30991	0.000209537	0.0267427	0.937145	8.79554	10.8266	0.244669
C10ORF104	NA	7210300	0.24508	7.91445	5.30549	0.000211015	0.0268436	0.930284	8.07041	7.82533	1.18516
NGFRAP1	27018	6860220	-0.756678	11.8989	-5.28616	0.00021761	0.0275927	0.900236	11.4174	12.1741	0.591858
DKFZP761P0423	NA	3370242	-1.04424	8.67363	-5.28326	0.000218616	0.0276306	0.895732	8.00911	9.05336	0.484899
LOC375295	NA	6940059	0.417795	8.79086	5.28057	0.000219556	0.0276598	0.891544	9.05673	8.63893	1.33588
CCNA1	8900	7400279	1.73146	9.32609	5.27491	0.000221546	0.0277474	0.882732	10.4279	8.69647	3.32063
PLSCR1	5359	3890609	-0.364832	7.64539	-5.27455	0.000221672	0.0277474	0.882178	7.41322	7.77805	0.776559
ADD3	120	1010477	-0.678718	8.8867	-5.26567	0.000224837	0.0278933	0.868334	8.45479	9.1335	0.62472
MESP1	55897	4040438	0.569136	7.1862	5.26188	0.000226201	0.0278933	0.862427	7.54838	6.97924	1.48364
CENPM	79019	3930324	0.525271	8.12075	5.26054	0.000226685	0.0278933	0.860339	8.45501	7.92974	1.4392
ACAT2	1066	7330753	0.776177	10.5077	5.25947	0.000227073	0.0278933	0.858668	11.0017	10.2255	1.71259
MB	4151	4920561	0.480398	9.43177	5.2586	0.00022739	0.0278933	0.857306	9.73748	9.25708	1.39513
SP110	3431	3840593	-0.989625	8.66081	-5.25613	0.000228288	0.0278933	0.853456	8.03105	9.02067	0.503609
CPSF4	10898	5560010	0.312754	11.1256	5.25351	0.000229245	0.0278933	0.84937	11.3246	11.0119	1.24208
ATP8B1	5205	6040240	0.357978	7.45559	5.25332	0.000229313	0.0278933	0.84908	7.6834	7.32542	1.28163
FAM174A	345757	2060220	0.493229	9.33417	5.25263	0.000229568	0.0278933	0.847996	9.64804	9.15481	1.40759
NUDT1	4521	650347	0.551293	10.3153	5.25151	0.00022998	0.0278933	0.846244	10.6661	10.1148	1.4654
MOSC1	64757	3370327	0.499456	8.78522	5.24685	0.000231698	0.0280146	0.838976	9.10306	8.6036	1.41368
ZMIZ1	57178	2450131	0.61321	9.74012	5.243	0.00023313	0.0280557	0.832954	10.1303	9.51714	1.52966
PRMT2	3275	2640161	0.254396	7.32201	5.24208	0.000233474	0.0280557	0.831516	7.4839	7.2295	1.19284
PARP9	83666	3140707	-0.847609	7.93921	-5.23973	0.00023435	0.0280745	0.827859	7.39982	8.24743	0.555705
ASCL1	429	4830376	0.24393	7.1027	5.23649	0.000235571	0.0281345	0.822783	7.25793	7.014	1.18421
TMEM64	169200	6270600	1.00396	8.35596	5.22715	0.000239119	0.0284711	0.808179	8.99484	7.99088	2.0055
TMTC3	160418	7000286	0.276055	7.72229	5.2217	0.000241216	0.0285501	0.799645	7.89796	7.6219	1.21088
PARP12	64761	2340072	-0.849193	8.21389	-5.22162	0.000241244	0.0285501	0.799534	7.6735	8.52269	0.555095
DHRS11	79154	3450747	0.335877	7.65792	5.21281	0.000244675	0.0288687	0.785733	7.87167	7.53579	1.26214
PODXL	5420	1850092	0.658467	8.09377	5.20224	0.000248861	0.0291328	0.769158	8.5128	7.85433	1.5784
HS.566008	NA	620475	0.189122	7.03742	5.20041	0.000249591	0.0291328	0.766296	7.15777	6.96865	1.14007
SLC25A23	79085	6280092	0.469616	10.2086	5.20003	0.000249745	0.0291328	0.765696	10.5075	10.0379	1.38474
FAM127C	441518	1470368	-0.758658	8.69404	-5.19965	0.000249898	0.0291328	0.765097	8.21126	8.96992	0.591046
SPRED1	161742	5700707	-0.509321	7.65026	-5.19539	0.000251612	0.0292392	0.758417	7.32615	7.83547	0.702553
ATP6V0A4	50617	5290243	0.372939	7.2591	5.19367	0.000252308	0.0292392	0.755718	7.49643	7.12349	1.29499
C8ORF83	NA	3780021	-0.656427	8.8036	-5.18915	0.000254149	0.0293655	0.748611	8.38587	9.0423	0.634448
ADD3	120	3420747	-0.532945	8.27373	-5.18688	0.000255074	0.0293854	0.745061	7.93459	8.46753	0.691142
SNN	8303	2940017	0.241035	7.26864	5.18502	0.000255839	0.0293868	0.742135	7.42202	7.18099	1.18184
MOCS1	4337	7560543	0.442685	7.95776	5.18221	0.000256997	0.0294333	0.73772	8.23946	7.79678	1.35913
IAH1	285148	1300743	0.424014	10.3678	5.17071	0.000261797	0.0298954	0.719631	10.6376	10.2136	1.34166
PCMTD1	115294	3290187	-0.330213	8.24274	-5.15866	0.000266925	0.0303921	0.700669	8.03261	8.36282	0.795419
DUSP10	11221	4830315	-0.252795	7.35089	-5.15679	0.000267732	0.0303954	0.697719	7.19002	7.44282	0.839269
WDR7	23335	3460292	0.358937	7.87402	5.1519	0.00026985	0.030547	0.690017	8.10243	7.74349	1.28248
REEP2	51308	7330189	0.290071	7.18282	5.13677	0.000276515	0.0311228	0.66616	7.36742	7.07734	1.2227
C17ORF58	NA	3440703	-0.762981	10.1087	-5.13674	0.000276531	0.0311228	0.666107	9.62318	10.3862	0.589277
C9ORF3	NA	160307	-0.592318	7.94168	-5.1307	0.000279241	0.0313376	0.656569	7.56475	8.15707	0.663276
ECH1	1891	5360553	0.689912	10.845	5.12396	0.000282298	0.0315899	0.645922	11.284	10.5941	1.61319
ARMCX3	51566	7150427	-0.601134	7.58721	-5.12183	0.00028327	0.031608	0.642563	7.20467	7.8058	0.659236
HS.222909	NA	6380010	0.297143	7.41011	5.116	0.000285955	0.0317269	0.633336	7.5992	7.30206	1.22871
ARPC1A	10552	7610692	0.360886	11.8603	5.11599	0.00028596	0.0317269	0.633321	12.09	11.7291	1.28421
ALDH3B2	222	2360201	-1.11376	8.65756	-5.10744	0.00028994	0.0320774	0.619803	7.9488	9.06257	0.462087
FOXA2	3170	4610592	0.486229	7.86229	5.10038	0.000293273	0.0323545	0.608622	8.1717	7.68548	1.40078
SPATS2L	26010	7380221	-0.735472	8.96212	-5.0943	0.000296177	0.0325828	0.598987	8.4941	9.22957	0.600621
RGS10	6001	3830092	0.4058	10.0103	5.09049	0.00029801	0.0326923	0.592952	10.2686	9.86278	1.32482
FOXD2	2306	510180	0.306665	7.72621	5.0854	0.00030048	0.0327982	0.584879	7.92136	7.6147	1.23685
KLHL36	79786	2000767	0.513662	9.74497	5.08504	0.000300654	0.0327982	0.58431	10.0718	9.55819	1.42767
PACSIN1	29993	4290133	0.852625	9.00599	5.07976	0.00030324	0.0329881	0.575934	9.54857	8.69594	1.80578
YWHAH	7533	4810653	0.270067	11.6932	5.07755	0.000304328	0.0329941	0.572431	11.865	11.595	1.20586
LOC441089	NA	6660086	0.266281	9.16774	5.07622	0.000304985	0.0329941	0.570321	9.33719	9.07091	1.2027
BHLHB9	80823	7210546	-0.297563	7.43576	-5.07383	0.000306172	0.0329973	0.56652	7.2464	7.54396	0.813626
ARL4A	10124	1410113	1.258	9.71348	5.07157	0.000307298	0.0329973	0.562928	10.514	9.25603	2.39163
C21ORF34	NA	70368	-0.376669	7.85489	-5.07001	0.000308077	0.0329973	0.560453	7.61519	7.99186	0.770214
LANCL1	10314	2450612	-0.644194	9.96327	-5.06937	0.000308394	0.0329973	0.559446	9.55333	10.1975	0.63985
LOC113230	113230	6580047	0.426801	8.00563	5.0621	0.00031206	0.0332983	0.547885	8.27723	7.85043	1.34425
LOC100132199	NA	290743	-0.753396	8.88604	-5.05205	0.0003172	0.0336858	0.5319	8.40661	9.16	0.593206
S100A4	6275	3990458	0.861843	8.32999	5.05131	0.000317582	0.0336858	0.530725	8.87844	8.0166	1.81736
CLDN23	137075	1850156	0.653738	8.59258	5.04963	0.00031845	0.0336858	0.528054	9.00859	8.35485	1.57324
ROMO1	140823	620538	0.398133	12.7735	5.04829	0.000319142	0.0336858	0.525931	13.0268	12.6287	1.3178
TCEAL3	85012	4780072	-0.714905	10.6614	-5.04655	0.000320047	0.0336904	0.523158	10.2065	10.9214	0.609245
PDZD2	23037	3710035	-0.384995	7.16296	-5.04489	0.000320914	0.0336908	0.520511	6.91796	7.30296	0.765782
CCDC83	220047	6620377	0.168983	7.10259	5.03607	0.000325555	0.0339383	0.506463	7.21013	7.04114	1.12427
NCRNA00152	112597	1470707	0.389329	7.55586	5.03527	0.000325976	0.0339383	0.505196	7.80362	7.41429	1.30978
AIFM1	9131	3290341	-0.471175	8.79597	-5.03401	0.000326647	0.0339383	0.503186	8.49613	8.96731	0.721377
ACO1	48	2450608	0.507878	8.84251	5.03382	0.000326747	0.0339383	0.502885	9.16571	8.65783	1.42196
ACSS3	79611	2810154	0.221953	7.49838	5.02265	0.000332749	0.0344148	0.485073	7.63962	7.41767	1.16631
ZNF280C	55609	770037	-0.527642	8.10083	-5.02201	0.000333098	0.0344148	0.484048	7.76506	8.2927	0.693688
ANKRD57	65124	2510224	-0.763894	9.14187	-5.01822	0.000335164	0.0345369	0.477997	8.65575	9.41965	0.588905
FLJ45983	NA	6550372	0.269137	7.07194	5.01273	0.00033818	0.034756	0.46923	7.24321	6.97407	1.20509
HS.91389	NA	1990022	-0.773126	8.11665	-5.00716	0.000341266	0.0349811	0.460337	7.62466	8.39779	0.585148
HS.576735	NA	1240544	0.241986	7.38337	5.00024	0.000345144	0.0351266	0.449279	7.53736	7.29538	1.18262
IER3IP1	51124	6860681	0.696224	8.6969	4.99989	0.000345343	0.0351266	0.448713	9.13996	8.44373	1.62026
MIPEP	4285	6350356	0.893861	9.22409	4.99863	0.00034605	0.0351266	0.446711	9.79291	8.89905	1.85814
ATP11C	286410	6040204	-0.373361	7.93791	-4.99822	0.000346283	0.0351266	0.446053	7.70032	8.07368	0.771982
CTSL2	1515	1430477	0.754302	8.76924	4.99234	0.000349629	0.0352903	0.43664	9.24925	8.49495	1.68682
HERC6	55008	6860482	-0.753693	7.98742	-4.99214	0.000349741	0.0352903	0.436328	7.5078	8.26149	0.593083
AZI1	4946	3390605	0.489035	8.67174	4.9896	0.000351195	0.0352903	0.432265	8.98295	8.49391	1.40351
TMEM62	80021	5050735	-0.435846	8.58321	-4.98905	0.000351511	0.0352903	0.431385	8.30585	8.7417	0.73926
ATP7B	540	7510259	0.675475	7.70847	4.98654	0.000352959	0.0352968	0.427363	8.13832	7.46284	1.59712
C7ORF23	NA	4290575	-0.487688	10.3021	-4.9858	0.000353383	0.0352968	0.426185	9.99172	10.4794	0.713167
STAT1	6772	2570079	-0.936742	9.86779	-4.98146	0.000355901	0.0353283	0.419235	9.27168	10.2084	0.522411
GHITM	27069	4850754	0.346443	11.8177	4.98109	0.000356118	0.0353283	0.41864	12.0381	11.6917	1.27142
TSC22D3	1831	770494	-0.285985	7.16229	-4.98059	0.000356413	0.0353283	0.41783	6.9803	7.26629	0.820182
TMEM191B	728229	6270630	0.428816	8.54565	4.97561	0.000359329	0.0355272	0.409853	8.81853	8.38971	1.34613
GABRA1	2554	6900332	0.212554	6.96325	4.9642	0.000366106	0.0360397	0.39156	7.09851	6.88595	1.15874
FUT9	10690	130523	-0.454873	7.39423	-4.96314	0.000366739	0.0360397	0.389869	7.10477	7.55964	0.729574
GYG2	8908	4070241	0.330297	7.32781	4.96147	0.000367748	0.0360397	0.387179	7.538	7.2077	1.25727
IFIT1	3434	2000148	-1.70865	8.26317	-4.95882	0.000369348	0.0360397	0.382928	7.17585	8.88449	0.305947
FADS1	3992	2360020	0.860697	8.22501	4.95752	0.000370135	0.0360397	0.380845	8.77272	7.91203	1.81592
KIAA1217	56243	1450731	-0.475892	7.53063	-4.95542	0.000371408	0.0360397	0.377482	7.22779	7.70369	0.719022
ALDH3B1	221	2970356	0.178911	6.98596	4.95503	0.000371647	0.0360397	0.376852	7.09981	6.9209	1.13203
TRIM37	4591	4730564	-0.467079	11.2056	-4.95462	0.000371895	0.0360397	0.3762	10.9084	11.3755	0.723428
LOC286467	NA	780040	-0.490636	7.71554	-4.94345	0.000378777	0.0366158	0.358245	7.40332	7.89396	0.711711
TWF2	11344	5340132	0.590922	8.39502	4.93766	0.000382391	0.0368272	0.348947	8.77106	8.18014	1.50621
UHRF1	29128	2940110	0.676274	10.8837	4.93693	0.000382851	0.0368272	0.347772	11.314	10.6377	1.59801
LOC653354	NA	7040408	-0.701449	7.94417	-4.92391	0.00039113	0.0375312	0.32682	7.4978	8.19925	0.614954
HS.291319	NA	4070193	-0.54321	8.04397	-4.9211	0.000392938	0.0375503	0.322305	7.69829	8.2415	0.686242
LOC643873	NA	6420524	-0.398576	11.1113	-4.92006	0.000393613	0.0375503	0.320622	10.8577	11.2563	0.758607
CNN2	1265	5550037	1.01317	9.59016	4.91776	0.000395107	0.0375503	0.316913	10.2349	9.22174	2.01834
SLC7A8	23428	4860537	-0.585097	7.95988	-4.91765	0.000395175	0.0375503	0.316744	7.58755	8.17265	0.666605
PBX3	5090	2470634	0.361393	8.1485	4.91331	0.000398009	0.0377151	0.309747	8.37848	8.01708	1.28467
LGALS3BP	3959	4290730	-1.45871	8.16772	-4.91171	0.000399054	0.0377151	0.307177	7.23945	8.69816	0.363818
AP1S1	1174	2190341	0.285133	11.3412	4.91057	0.000399806	0.0377151	0.305333	11.5227	11.2376	1.21852
EVL	51466	6550754	1.11345	11.2947	4.89962	0.000407078	0.0383085	0.287679	12.0033	10.8898	2.16362
C10ORF140	NA	3520343	0.532416	7.85983	4.89692	0.000408896	0.0383871	0.283315	8.19864	7.66623	1.44635
SLC24A6	80024	2360376	0.428371	8.10269	4.88944	0.000413964	0.0387697	0.271249	8.37529	7.94692	1.34571
CXXC1	30827	3400088	0.747614	10.4501	4.88298	0.000418401	0.0390762	0.260808	10.9259	10.1783	1.67901
TMEM45A	55076	6280520	-0.399763	7.58438	-4.88039	0.000420192	0.0390762	0.256623	7.32999	7.72975	0.757983
HIST1H2BH	8345	1690392	0.390337	7.51954	4.88032	0.000420238	0.0390762	0.256515	7.76793	7.3776	1.3107
FZD4	8322	620255	0.393262	8.19081	4.87681	0.000422679	0.0391311	0.250842	8.44107	8.04781	1.31336
C12ORF65	NA	2320392	0.358053	8.51061	4.87659	0.000422833	0.0391311	0.250485	8.73846	8.38041	1.28169
DEF8	54849	3130010	0.481015	9.26851	4.87368	0.000424871	0.0392267	0.245775	9.57461	9.09359	1.39573
C22ORF9	NA	2510102	0.336913	7.40993	4.86881	0.000428302	0.0394502	0.237897	7.62433	7.28741	1.26305
E2F5	1875	6650196	-0.284754	8.47417	-4.85333	0.000439397	0.040377	0.212841	8.29297	8.57772	0.820882
SAMD9	54809	1240142	-0.87529	7.607	-4.85162	0.000440648	0.0403969	0.210056	7.05	7.92529	0.545144
TTC12	54970	1230450	-0.562564	8.18255	-4.8441	0.000446159	0.0408063	0.19788	7.82455	8.38712	0.677098
VPS54	51542	6060379	-0.517328	7.87441	-4.84141	0.000448149	0.0408897	0.193519	7.54521	8.06253	0.698664
CAT	NA	1770500	0.315832	9.81853	4.84005	0.000449164	0.0408897	0.191301	10.0195	9.70369	1.24473
PRKAR1B	5575	830463	0.537528	8.06507	4.83531	0.000452703	0.041116	0.183612	8.40713	7.8696	1.45148
FAM60A	58516	2940403	-0.569139	9.67847	-4.83255	0.000454773	0.0411506	0.179142	9.3163	9.88543	0.674019
GINS2	51659	6020735	0.49085	11.829	4.82988	0.000456791	0.0411506	0.174804	12.1414	11.6505	1.40527
SMC2	NA	3360400	0.51644	8.31796	4.82987	0.000456802	0.0411506	0.174781	8.6466	8.13016	1.43042
KCNK5	8645	3990739	0.490529	7.53677	4.82921	0.000457299	0.0411506	0.173716	7.84892	7.35839	1.40496
PARD6A	50855	460086	0.504158	8.35126	4.82782	0.000458353	0.0411507	0.171459	8.67209	8.16793	1.4183
HOXC13	3229	2370296	-0.758051	8.92646	-4.82526	0.000460299	0.0411847	0.167309	8.44406	9.20212	0.591295
TCIRG1	10312	70672	0.509944	8.03106	4.82455	0.000460842	0.0411847	0.166154	8.35557	7.84562	1.42399
CCDC28B	79140	2630102	0.252025	7.27238	4.82216	0.000462674	0.0412541	0.162265	7.43276	7.18074	1.19088
TMEM66	51669	6280270	-0.437528	11.4473	-4.81997	0.00046436	0.0412589	0.158702	11.1688	11.6064	0.738399
UBE2D4	51619	5260632	0.319604	8.2387	4.81934	0.000464841	0.0412589	0.157686	8.44208	8.12248	1.24799
ARHGAP10	NA	2000669	-0.449122	8.09675	-4.81199	0.000470545	0.0416704	0.145736	7.81095	8.26007	0.732489
C20ORF52	NA	5220438	0.261015	12.9592	4.80879	0.000473052	0.0417167	0.140529	13.1253	12.8643	1.19832
FAM113B	91523	4200541	0.538749	7.97984	4.80859	0.000473204	0.0417167	0.140213	8.32268	7.78393	1.45271
TMEM149	79713	5670139	0.561585	8.21913	4.80529	0.000475807	0.0417759	0.134839	8.5765	8.01491	1.47589
DDR1	780	3710196	-0.459958	10.7044	-4.80369	0.000477069	0.0417759	0.132243	10.4117	10.8716	0.727007
FXYD6	53826	160270	0.364186	7.22407	4.80368	0.000477084	0.0417759	0.132212	7.45582	7.09163	1.28715
IL28RA	163702	3520398	0.220373	7.26873	4.79955	0.000480364	0.041969	0.125497	7.40897	7.1886	1.16503
GRHL2	79977	6110338	0.226845	8.07363	4.79201	0.000486423	0.0423207	0.113213	8.21799	7.99114	1.17027
FKBP1A	2280	270292	0.230525	7.25415	4.79184	0.000486557	0.0423207	0.112943	7.40085	7.17032	1.17326
CXORF45	NA	2230215	-0.320775	7.30278	-4.78653	0.000490869	0.0426009	0.104296	7.09865	7.41943	0.80064
GALNTL4	374378	130148	-0.282899	7.51691	-4.78045	0.000495857	0.0428073	0.0943865	7.33688	7.61978	0.821938
WDR57	9410	1690348	0.337825	9.01442	4.77996	0.000496263	0.0428073	0.0935845	9.2294	8.89158	1.26385
CHKA	1119	6330170	0.269381	8.07298	4.77919	0.000496902	0.0428073	0.0923241	8.2444	7.97502	1.20529
STK31	6788	520259	0.189161	7.04115	4.77831	0.000497632	0.0428073	0.0908851	7.16153	6.97237	1.1401
LY6E	4061	4890270	-0.791242	12.3706	-4.77548	0.000499981	0.0429148	0.0862706	11.8671	12.6583	0.577846
TOMM40	10452	1740494	0.457634	11.6033	4.77391	0.000501291	0.0429329	0.0837059	11.8945	11.4369	1.37329
LOC284988	NA	5960167	-0.497032	8.41065	-4.76964	0.00050486	0.0430053	0.0767518	8.09436	8.59139	0.708563
GNG7	2788	1300139	0.311612	7.4343	4.76959	0.000504904	0.0430053	0.0766663	7.6326	7.32099	1.24109
UBAC1	10422	2850112	0.260754	10.718	4.76896	0.000505439	0.0430053	0.0756275	10.884	10.6232	1.1981
LOC284230	NA	450411	-0.405098	14.0867	-4.76433	0.000509347	0.043183	0.068079	13.829	14.2341	0.755185
RNF170	81790	4050196	-0.310849	7.34136	-4.76333	0.000510198	0.043183	0.0664431	7.14355	7.4544	0.806167
CDR2	1038	2140228	0.452692	9.24802	4.76257	0.000510845	0.043183	0.0652011	9.53609	9.0834	1.36859
ECHS1	1892	5670093	0.53095	11.7298	4.75735	0.000515309	0.0434663	0.0566722	12.0677	11.5367	1.44488
FTSJ2	29960	2030243	0.389143	8.67342	4.75307	0.000518997	0.0436037	0.0496819	8.92106	8.53191	1.30961
ARSA	410	4150168	0.613126	7.93126	4.75287	0.000519171	0.0436037	0.0493541	8.32143	7.70831	1.52957
FOXRED2	80020	160181	0.504329	9.25003	4.74786	0.000523526	0.0438751	0.0411657	9.57096	9.06663	1.41846
LAMP2	3920	3060292	-0.550623	10.1446	-4.73969	0.000530714	0.0443143	0.027798	9.79424	10.3449	0.682725
NES	10763	670278	0.311561	7.2201	4.73932	0.000531036	0.0443143	0.0272033	7.41836	7.1068	1.24105
MGC26718	NA	1770392	-0.212168	7.22122	-4.73565	0.000534303	0.0444919	0.0211913	7.0862	7.29837	0.863239
LOC730101	730101	2260239	0.420957	7.4985	4.73412	0.000535669	0.0445106	0.0186897	7.76638	7.34542	1.33882
FAM167A	83648	2320615	0.332598	7.43484	4.72188	0.000546742	0.04515	-0.00136912	7.64649	7.31389	1.25928
HS.579530	NA	990719	0.501402	8.30756	4.71997	0.000548484	0.04515	-0.00448661	8.62663	8.12523	1.41559
FBXO15	201456	770044	0.551674	8.01911	4.71918	0.000549214	0.04515	-0.00579108	8.37017	7.8185	1.46579
CPE	1363	5390687	0.921463	7.93132	4.71799	0.000550303	0.04515	-0.00773273	8.5177	7.59624	1.89404
MBD2	NA	1440100	0.202884	7.59324	4.71686	0.000551344	0.04515	-0.00958602	7.72234	7.51946	1.151
STAT1	6772	4810187	-0.617374	10.2422	-4.71632	0.000551841	0.04515	-0.0104698	9.84937	10.4667	0.651856
ZNF271	10778	3180189	-0.368209	7.96632	-4.71552	0.000552586	0.04515	-0.0117919	7.73201	8.10022	0.774744
FXR1	8087	4180577	-0.375681	9.2478	-4.71549	0.000552612	0.04515	-0.0118382	9.00873	9.38441	0.770741
IER5L	389792	2710142	-0.575603	8.2354	-4.7123	0.000555569	0.0452762	-0.0170709	7.8691	8.44471	0.671006
SPANXE	64648	10398	0.418993	7.26462	4.71056	0.000557192	0.0452762	-0.0199295	7.53125	7.11226	1.33699
CTNNA1	1495	5890451	0.356908	10.9423	4.71008	0.000557634	0.0452762	-0.0207079	11.1694	10.8125	1.28068
MSRB2	22921	2710646	0.456401	11.0823	4.70799	0.000559589	0.0453406	-0.0241381	11.3727	10.9163	1.37211
APOBEC3B	9582	3170068	0.62531	7.90822	4.70548	0.000561947	0.0454374	-0.0282605	8.30614	7.68083	1.54254
RAB18	22931	1300768	-0.329463	7.8419	-4.69573	0.000571195	0.0460897	-0.0442638	7.63224	7.9617	0.795833
LOC653119	NA	6370669	-0.360275	7.53481	-4.68954	0.000577147	0.046474	-0.0544277	7.30554	7.66582	0.779016
SDK2	54549	3180010	0.186951	7.13596	4.68515	0.000581411	0.0467211	-0.0616457	7.25493	7.06798	1.13836
ENG	2022	4610753	0.419635	7.20893	4.68389	0.000582647	0.0467242	-0.0637264	7.47597	7.05633	1.33759
GOLSYN	55638	2690411	-1.20072	9.2641	-4.67139	0.000594992	0.0476164	-0.0842846	8.5	9.70073	0.435057
OAS1	4938	1090390	-0.931038	7.58122	-4.66689	0.000599499	0.0477974	-0.091684	6.98874	7.91978	0.524481
STBD1	8987	6180047	0.250378	7.38326	4.66669	0.000599701	0.0477974	-0.0920143	7.54259	7.29221	1.18952
TTC39B	158219	2340477	0.260085	7.40112	4.65421	0.00061241	0.0487109	-0.112578	7.56663	7.30654	1.19755
UBE2C	11065	6900368	0.376043	7.43844	4.64919	0.000617595	0.0490235	-0.120846	7.67774	7.3017	1.29778
MDK	NA	150458	0.607782	7.54155	4.6474	0.000619466	0.0490723	-0.123811	7.92832	7.32054	1.52391
CSAD	51380	2810255	-0.449632	9.29001	-4.63917	0.0006281	0.0496555	-0.137385	9.00388	9.45351	0.73223
CTNNAL1	8727	290475	0.359196	8.75197	4.63532	0.000632182	0.0498773	-0.143737	8.98055	8.62135	1.28271

## Sheet: CAMA1 DEGs
Genes differentially expressed by 1.25 fold between parental CAMA1 cells and GATA3 mutant knock-in clone
Higher expression in wild type (>=1.25 fold)								Higher expression in mutant (>=1.25 fold)
Symbol	WT log2 signal	MUT log2 signal	Fold Change					Symbol	WT log2 signal	MUT log2 signal	Fold Change
AADAT	8.73623	7.68684	2.06965					ABAT	8.73359	9.36117	0.647262
ABCA3	9.95374	9.60535	1.27314					ABLIM1	9.90754	10.698	0.578164
ACOX1	8.74518	8.36651	1.30014					ACAT2	9.95665	10.4443	0.713204
ACSL1	10.3344	9.03165	2.46695					ACTB	14.0676	14.4077	0.789982
ACSL3	11.1756	10.8222	1.27755					ADA	6.99495	7.5996	0.657634
ACTA2	8.01751	7.42141	1.51163					ADAM15	7.64537	8.01198	0.775602
ACTG2	8.7778	7.47896	2.46031					ADARB1	8.03511	8.63819	0.658348
ADM	8.55008	7.30627	2.36823					ADCK2	10.4921	10.8427	0.784268
AFF3	9.44823	8.2318	2.32372					ADCY6	9.49014	9.83682	0.786395
AGA	8.26104	7.5647	1.62039					ADD3	8.18902	8.6287	0.737296
AGR2	10.407	7.94535	5.50853					ADM2	7.75702	8.33666	0.669132
AIG1	8.15557	7.81282	1.26817					ADRBK1	9.57653	9.98778	0.751974
AK3	10.4181	9.97244	1.36194					AES	10.232	10.5558	0.798945
AKR7A2	12.2698	11.7006	1.48371					AGPAT2	9.46343	9.9918	0.693336
ALCAM	10.9445	10.372	1.48708					AHCY	10.838	11.2803	0.735967
ALDH6A1	9.49489	9.01447	1.39515					AIF1L	12.1218	12.552	0.742142
ALG1L	7.98377	6.98345	2.00044					AKR7A3	10.7135	11.0886	0.771088
ALPP	10.1861	9.74281	1.35973					ALDH5A1	8.80332	9.17827	0.771128
ANG	9.22994	7.83442	2.63084					ALDOA	12.1569	12.9429	0.579946
ANKRD43	10.6396	10.1287	1.42488					ALDOC	8.31389	8.69381	0.76848
ANKRD50	8.82905	8.15022	1.60084					AMFR	10.3538	10.9148	0.677818
ANKRD57	11.6748	10.6431	2.04439					ANGPTL4	7.82175	9.44462	0.324688
AP1G2	8.82191	8.3746	1.3635					ANKRD16	7.46095	7.80534	0.787638
APITD1	9.38655	8.9853	1.32065					ANLN	8.63898	9.16311	0.695382
ARHGAP1	10.0623	9.70241	1.28335					ANO6	9.1102	9.56073	0.731775
ARHGAP10	8.06963	7.51376	1.47006					ANXA11	7.82175	8.18597	0.776887
ARHGEF3	9.77227	9.13195	1.55867					ANXA7	10.3798	10.7455	0.776078
ARID1A	9.6721	9.33602	1.26233					AOX1	6.8956	7.21807	0.799695
ARID5B	10.1343	9.67081	1.37889					AP3M1	9.02717	9.42071	0.761259
ARMCX3	8.33151	7.50683	1.77114					APP	9.98588	10.6755	0.620024
ARMCX6	8.96275	7.96952	1.99063					ARHGEF2	10.0305	10.5389	0.702982
ATP1A1	11.1451	10.1154	2.04164					ARL1	10.0371	10.4042	0.77534
ATP1B1	11.0582	9.99947	2.08304					ARL2	9.2515	9.68507	0.740424
ATP1B3	8.7976	8.33541	1.37763					MANF	10.4984	10.8207	0.799818
ATP2B4	9.11989	8.29876	1.76679					ARPP19	10.1343	10.516	0.76755
ATP6V0E1	11.4347	10.8981	1.45053					ARRB1	7.99618	8.50855	0.701068
ATP7B	9.50427	8.89832	1.52198					ASCC3	7.76975	8.33452	0.676062
B2M	11.899	11.5736	1.25298					ASS1	11.4987	11.9575	0.727576
B3GNT1	10.1364	9.7879	1.27321					ATP5G1	8.08014	8.40878	0.796287
BASP1	9.33338	7.83544	2.82439					ATP5I	7.88921	8.23007	0.789568
BBX	7.52214	7.14272	1.30082					ATP6V1B1	7.02954	8.00269	0.509391
BCAS1	9.08807	8.56079	1.44121					AZGP1	8.39997	11.0809	0.15594
BCL11B	8.60285	7.79692	1.74828					B4GALT5	8.05243	8.41583	0.777331
BIK	9.17931	8.8054	1.29586					BACE2	6.98853	7.33721	0.785302
BLCAP	9.28211	8.82276	1.37492					BAMBI	10.1316	11.6824	0.341305
BLVRA	11.8843	11.2825	1.51763					BCAR3	11.3459	11.7144	0.774596
BMP4	9.06209	7.54444	2.86326					BCL2L13	10.0874	10.4863	0.75845
BNIPL	10.0298	9.32154	1.63379					BCL6	8.1173	8.57986	0.725699
C10orf116	12.8525	12.4932	1.28276					BCOR	8.58547	8.92376	0.79098
C11orf1	8.84048	8.49504	1.27054					BGN	7.21142	8.56615	0.391008
C11orf75	8.10823	7.25588	1.80544					BLOC1S1	9.24692	9.77362	0.69414
C14orf109	9.42518	8.87173	1.4676					BMP7	7.18984	7.93661	0.59594
C14orf135	8.78361	8.42773	1.27976					BNIP3	10.4753	10.9549	0.717183
C14orf142	8.63435	8.27188	1.28562					BRWD1	7.82079	8.3719	0.682498
C14orf147	10.8808	10.2489	1.54957					BUB3	8.65146	9.45293	0.573764
SNRNP25	11.3028	10.9597	1.26843					C10orf32	8.09921	8.70732	0.656054
C16orf75	8.96988	8.54498	1.34248					C10orf35	9.12325	9.68332	0.678269
C17orf61	10.7191	10.3864	1.25931					C10orf47	7.10304	7.57652	0.720224
C19orf46	9.43375	8.91052	1.43717					FAM178A	8.6063	9.07332	0.723458
C1orf115	10.4324	9.50657	1.89978					C12orf10	10.3844	10.7607	0.770368
C1orf116	9.66179	8.01617	3.12882					C12orf41	10.2957	10.6348	0.790484
C1orf133	7.85884	7.15376	1.63023					MZT1	9.22219	9.63769	0.749756
ATP1A1OS	8.30439	7.56761	1.66645					C15orf48	7.30315	7.81565	0.701006
C1orf64	10.2569	9.58958	1.58814					C15orf52	9.01795	9.42518	0.754071
C1orf74	8.16991	7.82977	1.26588					C16orf53	10.5975	11.0039	0.754462
ROMO1	13.1262	12.6652	1.37651					C16orf59	8.30295	8.97299	0.628492
C21orf34	8.05553	7.55313	1.41656					NCRNA00188	11.2645	11.7347	0.721865
C4orf32	9.53955	9.00199	1.45152					C1orf59	8.12891	8.99332	0.549272
C4orf34	12.8684	11.8289	2.05554					C1QBP	10.2521	10.6173	0.776377
C5orf13	9.37718	8.79587	1.49621					C21orf33	10.7594	11.1405	0.767804
C5orf32	10.1453	9.58487	1.4747					C21orf45	8.66082	9.03819	0.769844
C6orf108	11.5575	11.2232	1.26076					C21orf63	7.49138	8.61738	0.458187
C6orf130	10.1418	9.76459	1.29885					C2CD2	8.55903	9.21782	0.633408
C6orf48	11.611	11.2707	1.26602					C3orf70	8.00092	8.65174	0.63692
SLC22A23	8.24329	7.82052	1.3405					C9orf91	8.99232	9.40964	0.748814
C7orf11	8.60951	8.08057	1.44287					CACNA1H	7.01916	7.47987	0.726627
C7orf41	9.32793	8.85429	1.38861					CADPS2	8.25046	8.60234	0.783559
C7orf47	9.75235	9.33768	1.33299					CALM1	11.4655	11.8017	0.79212
C7orf50	11.5256	11.1988	1.25418					CAMK2B	7.84357	8.33666	0.710501
C8orf40	10.4253	10.0946	1.25762					CAMK2G	8.68053	9.08109	0.757563
C9orf103	8.28969	7.78945	1.41445					CAMSAP1L1	8.74274	9.12493	0.767268
C9orf89	8.79667	8.46154	1.2615					CANT1	10.1234	10.4656	0.788804
C9orf95	8.2187	7.80446	1.33259					CAP2	10.3923	10.7191	0.797313
CAB39L	8.68839	8.33205	1.28017					CAPN2	7.08248	7.62214	0.687931
CABLES1	9.15082	8.78992	1.28423					CARD10	9.12015	9.61662	0.708839
CADM1	7.56014	7.15257	1.32645					CAST	8.81698	9.16226	0.787156
CAMK2N1	11.8859	11.1737	1.63833					CBX2	9.89899	10.7467	0.555674
CAMLG	12.2273	11.8677	1.28301					CBX4	9.332	10.1698	0.559503
CASZ1	9.17133	8.73761	1.35071					CBX5	8.90795	9.24921	0.789354
CCDC106	10.2647	9.62315	1.56004					CCL2	7.54119	8.5598	0.49359
CCDC92	9.1042	8.51426	1.50519					CCND1	13.0562	13.7315	0.626208
CCNA2	9.68069	9.25834	1.34011					CCNF	9.46739	10.1094	0.64081
CCNG2	9.68963	8.75088	1.91686					CCNO	7.22204	7.77775	0.680326
CD44	8.06553	7.04107	2.0342					CCT2	10.8746	11.3669	0.710922
CD82	8.62162	8.2051	1.3347					CD2AP	9.25591	9.83573	0.669046
CD9	10.9704	10.3697	1.51647					CD46	10.2983	10.6295	0.794847
CDC123	9.36388	8.94831	1.33383					CDK1	9.25309	9.8271	0.671745
CDKN3	9.39182	8.95843	1.3504					CDC25B	10.0606	10.5079	0.733428
CES8	8.53921	8.08168	1.37319					CDC42EP5	7.67443	8.9478	0.413692
FOXN3	8.77336	8.40328	1.29242					CDH1	10.0883	10.5837	0.709358
CITED2	10.0543	9.27602	1.71502					CDH3	7.5173	7.85653	0.790466
CLCA2	7.50411	6.9152	1.50411					CDK2	9.70058	10.0794	0.769093
CLDN14	9.39024	8.83399	1.47044					CDK4	10.6429	11.0107	0.774983
CMAH	8.31193	7.71353	1.51404					CDK5R1	7.26878	7.63061	0.778178
CMBL	11.8146	11.2463	1.48282					CDR2	9.52444	10.6205	0.467799
CNIH2	9.14637	8.74329	1.32232					CDV3	9.35744	9.82363	0.723874
CNIH4	10.5095	10.1539	1.27957					CEACAM6	7.39363	10.8516	0.0910035
COL1A1	7.38522	7.03225	1.27719					CEBPB	10.6517	11.1517	0.707085
COL3A1	7.85556	7.08686	1.70373					CEBPD	7.90607	8.61381	0.612279
COL4A5	7.88017	7.23907	1.55953					CEBPG	9.42888	9.76307	0.79323
COQ5	10.1166	9.66795	1.36479					CELSR2	8.19132	8.81162	0.650535
CPE	10.9744	10.6358	1.26454					ADAP1	9.05249	10.2797	0.427133
CREB3L4	10.2331	9.75119	1.39663					CEP55	9.1967	9.60051	0.755863
CRYZ	9.64864	8.99999	1.5677					CERCAM	8.1471	8.48781	0.78965
CSDA	9.84907	8.0649	3.44422					CFLAR	7.32782	7.761	0.74063
CTSB	9.52102	9.01538	1.41976					CHAF1B	8.20051	8.66784	0.7233
CTSL2	8.94768	8.28616	1.58174					CHCHD7	7.66796	8.19692	0.693058
CXCR4	8.29996	7.87312	1.34429					CKAP4	8.29411	9.45437	0.44743
CYB5D2	8.31929	7.93956	1.3011					CKB	9.54042	11.0298	0.356157
CYB5R1	9.36343	8.81483	1.46266					CKMT1A	11.9326	12.2644	0.794543
CYB5R3	9.17566	8.82895	1.27166					CLCC1	10.051	10.5319	0.716517
CYBASC3	8.97592	8.60686	1.29151					CLIC4	9.1313	10.1687	0.487189
CYBRD1	7.66571	7.23042	1.35218					CLIP1	9.23109	9.69617	0.724432
CYP1B1	8.13622	7.73197	1.3234					CMIP	9.47249	10.0431	0.673312
CYP2J2	8.94343	8.53306	1.32902					CMPK1	9.20926	9.72796	0.698003
CYP4B1	7.87234	7.41174	1.37611					CNDP2	11.2222	11.5821	0.779229
DBI	11.5019	10.3703	2.19112					COL16A1	8.49239	8.82519	0.793994
DBNDD2	11.744	10.9853	1.692					COL18A1	7.17865	7.90005	0.606511
DCXR	11.4038	10.8078	1.5116					COL6A1	7.11778	7.51376	0.759974
DEGS1	9.21284	8.73105	1.39647					COX10	8.38705	8.75088	0.777097
DERA	9.69791	9.29568	1.32154					CPD	8.35741	9.22608	0.547649
DHRS1	10.5239	10.0506	1.38829					CPT1A	8.3974	8.93874	0.687133
DHRS4	10.1486	9.67232	1.39116					CRABP2	10.1898	11.7422	0.340936
DIRC2	9.2086	8.7987	1.32859					CREBZF	7.44337	7.85084	0.753945
DMKN	9.7563	8.93407	1.76813					CSE1L	10.4186	10.7659	0.786048
DNAJB2	10.4033	9.81129	1.50738					CTSH	7.384	7.99542	0.654553
DNAJC4	8.5479	8.12181	1.34358					CUX1	8.37654	8.76272	0.765154
DNMT3B	8.46297	8.09601	1.28963					CXCL16	7.0978	8.05644	0.514541
DPM3	10.1939	9.7563	1.35436					CXCR7	7.17619	7.55405	0.769579
DSCR6	8.17407	7.53941	1.55256					CXXC5	11.1227	11.7646	0.640838
DUSP1	13.4026	12.6843	1.64523					DDX21	9.5073	10.104	0.661289
DUSP14	10.7143	10.2283	1.40057					DDX50	8.81147	9.22775	0.749355
DUT	10.2148	9.84806	1.28943					DEF8	8.86934	9.24617	0.77013
DYRK4	8.57793	8.20474	1.29521					DENND2D	10.2455	10.7017	0.728893
EBAG9	10.6179	10.2815	1.26254					DHX32	9.45933	9.86356	0.755639
EFNB2	8.75047	7.49722	2.38378					DNAJC12	7.36845	7.74853	0.768398
EID2	8.45469	8.13095	1.25157					DNAJC22	9.09336	9.57116	0.718072
EIF2AK2	9.4058	9.07969	1.25363					DNAJC9	10.3703	10.8746	0.704973
ENC1	9.47014	8.93956	1.44451					DNMT1	11.4215	11.8312	0.752789
ENPP5	8.82821	8.15142	1.59857					DOCK6	7.62178	7.95353	0.794573
ESD	11.1783	10.7006	1.39254					DPH2	8.52835	8.90262	0.771494
EXOSC8	8.87371	8.09757	1.71254					DPYSL2	9.41817	10.1395	0.606522
F3	7.76256	7.31553	1.36323					DR1	9.47727	10.1483	0.628073
FAH	9.61791	9.10026	1.43162					DRAM1	9.87515	10.4309	0.68029
FAIM	8.19815	7.82052	1.29921					EAF1	8.80287	9.45966	0.634289
FAM110B	7.93251	7.12224	1.75353					TYMP	9.98252	10.3327	0.784484
FAM127A	9.73953	9.10862	1.54854					ECM1	7.59374	8.40531	0.569762
FAM46A	8.09834	7.37728	1.64839					EDN1	9.94958	10.8572	0.533058
FAM46B	10.5844	10.1158	1.38376					EEF2	12.5895	13.1941	0.657667
FAT1	9.18474	8.55903	1.54297					EFNA1	9.66395	10.0506	0.764896
FBP1	11.1713	9.977	2.28831					EGLN2	11.4095	11.9767	0.674888
FBXO32	9.58587	8.54285	2.06053					EHF	7.15251	7.72046	0.674573
FDPS	10.462	9.95954	1.41665					EIF4A1	10.516	10.8402	0.79875
FGD3	8.56275	8.19792	1.28773					ELF4	7.5809	7.91169	0.795102
FGFR4	12.443	11.4484	1.99255					ELF5	7.11641	7.67869	0.677233
THNSL2	10.1768	9.36466	1.75586					ESR1	8.38379	9.51487	0.456572
FGGY	7.80121	7.35449	1.36293					EVL	10.1474	11.2907	0.452736
FLJ20021	7.95496	7.35588	1.51475					EXOC6	8.45787	9.05011	0.663315
FLOT1	10.44	9.98515	1.37067					EXT1	7.55391	8.21597	0.631976
FOS	11.6941	10.6128	2.11592					EYA2	7.00012	7.41562	0.749764
FOXO4	9.25019	8.09195	2.23185					FADS1	8.32296	8.67973	0.78091
FRMD6	8.95436	8.38386	1.48504					FAM102A	8.52023	9.12358	0.658225
G6PC3	9.57884	9.15381	1.3426					FAM113B	8.75511	9.24859	0.710313
GALNT10	9.75713	8.82276	1.91106					FAM129A	7.12643	7.45026	0.798944
GAR1	8.88115	8.23545	1.5645					FAM134B	10.6367	11.0445	0.753812
GBAS	8.43055	8.09013	1.26612					FAM46C	8.87025	9.36313	0.710606
GCA	9.76796	9.31393	1.36987					FAM60A	8.87614	9.59078	0.609358
GCNT1	8.91407	8.42025	1.40817					FAM83A	7.0978	7.63854	0.687421
GLRX5	12.4763	11.8761	1.51592					FARP1	8.60881	9.47435	0.548842
GNPDA2	8.75105	8.30055	1.36651					KDM2B	8.65597	9.07073	0.750144
SYBU	9.79814	8.41634	2.60593					FBXL16	8.10667	8.5034	0.759578
GPR81	9.22117	8.46066	1.69408					FBXO5	8.83943	9.89605	0.480759
GPRC5C	10.3531	9.55367	1.74038					MYOF	8.99802	9.3407	0.788575
GRB2	9.53416	9.02913	1.41915					FERMT2	8.36542	8.85505	0.712208
GSTA4	8.1713	7.80232	1.29144					FGFR3	7.37277	7.761	0.764068
GSTM1	11.8803	10.8616	2.02607					FHL2	7.0078	7.47015	0.7258
GSTM3	9.35604	8.70493	1.57038					FLJ40504	12.5394	13.5211	0.506362
GSTO2	10.3426	9.91938	1.34095					FLNB	9.74896	10.3102	0.677723
H2AFJ	11.1026	10.6231	1.39423					FNDC3B	7.72227	8.09757	0.770942
HADH	11.1856	10.4717	1.64021					FOXC1	6.9298	7.47015	0.6876
HBP1	9.15222	8.64701	1.41933					FOXD2	7.61388	8.11438	0.706862
HDDC2	10.5523	9.37056	2.26845					NCS1	8.27252	8.64235	0.773875
HDGFRP3	8.49504	7.57706	1.88947					FRMD8	10.055	10.4511	0.759914
HEBP1	10.8318	10.0155	1.76093					FSTL3	7.46095	8.17459	0.609778
HGD	9.66879	8.07071	3.02741					FZD4	8.26018	8.60234	0.788858
HIBADH	10.5708	10.2071	1.28674					GBP2	7.06124	7.4543	0.761514
HINT1	13.0869	12.7066	1.30162					GDF15	7.23043	9.24031	0.248294
HIPK2	7.49328	7.0438	1.36555					GDPD3	8.97592	10.4735	0.354142
HIST1H1C	11.7078	10.9203	1.72607					GFOD1	7.49241	8.09534	0.658414
HIST1H2AC	10.9221	10.2887	1.55119					GGCT	10.8003	11.2518	0.731278
HIST1H2BD	12.0926	11.7235	1.29155					GGPS1	10.4269	10.7573	0.795341
HIST1H2BG	8.28473	7.85653	1.34556					GLDC	7.20768	7.84097	0.644701
HIST1H2BK	13.8554	13.5149	1.26612					GNA12	8.54168	9.05318	0.701494
HIST1H4H	10.3462	9.1154	2.34702					GNG10	9.31057	9.67805	0.775137
HIST2H2AA3	10.5095	9.47118	2.05388					GNG4	7.6762	8.11983	0.735278
HIST2H2BE	10.1015	9.32528	1.71268					GNS	12.2744	12.8073	0.691178
HMGCS2	7.408	6.96535	1.3591					GOLM1	7.63577	8.51039	0.545396
HOPX	8.6626	7.09464	2.96486					GOT1	10.3692	10.7182	0.785151
HOTAIR	7.99805	7.42549	1.48715					GPI	10.0477	10.5495	0.706214
HOXC13	9.86687	9.37315	1.40807					GPSM2	10.1094	10.5014	0.762093
HRSP12	9.22608	8.70408	1.43595					GPT2	8.21249	8.97457	0.589647
PTPN14	7.91828	7.59372	1.25228					GREB1	7.13454	7.51821	0.766482
TMEM33	9.96875	9.50454	1.37957					GTF2H2B	9.02211	9.37973	0.780452
MTRNR2L1	9.54957	9.15312	1.31626					GTF2I	8.74148	9.1553	0.750628
RAP1GDS1	8.85974	8.09277	1.70169					GTF2IP1	10.104	10.4959	0.76208
HSD17B8	9.96052	9.51643	1.36046					GUSBL1	9.95494	10.566	0.654693
HSPE1	9.88677	8.86972	2.02377					HBA2	7.77814	8.72712	0.517998
ID2	11.1014	10.4753	1.54338					HES2	7.28665	7.83858	0.682106
IDUA	8.45367	8.1237	1.257					HES6	9.00884	9.61791	0.655621
IFI27L2	8.90939	7.98637	1.89608					HIGD1A	10.3997	10.9393	0.687939
IFI35	8.81307	8.34687	1.38146					HMGCS1	10.7581	11.6156	0.551917
IGFBP2	9.7017	9.28426	1.33555					HNRNPAB	11.5241	12.2106	0.62139
IL18	12.4615	12.0098	1.36769					HNRNPH1	10.9686	11.4626	0.710057
IMMP2L	8.20375	7.81103	1.31287					HNRNPA2B1	12.504	12.8339	0.795598
INHBB	11.13	10.7329	1.31688					HNRNPH3	9.43093	9.78547	0.782116
ISOC1	12.206	11.7851	1.3387					HOXC4	8.76207	9.30295	0.68735
KCNK1	8.85817	8.49958	1.28217					FRS2	8.50634	8.85278	0.786522
KHDRBS3	8.29959	7.97534	1.25202					KCNH1	7.0978	7.5151	0.748828
KIAA1147	10.6218	10.055	1.48131					IL6ST	8.65019	9.25388	0.658071
KLF9	10.1679	9.6457	1.43613					SNAR-A1	7.42243	8.03586	0.653641
KLHDC9	9.84065	9.48335	1.28103					HSP90AB1	12.1748	12.6929	0.698279
KRBA1	9.92074	9.5824	1.26431					HSP90B1	11.9813	12.4763	0.70955
LEPROT	9.76065	9.24692	1.42774					HSPA8	12.3284	12.6785	0.784511
LIMCH1	8.22785	7.87457	1.27746					HSPB8	9.00793	9.71205	0.613813
LMO4	7.66695	7.06502	1.51774					HSPBL2	10.7651	11.7896	0.491594
LOC148413	10.0936	9.60138	1.40657					HYAL1	7.86716	9.01333	0.451824
LOC148430	12.2598	11.343	1.88795					IER3	13.3866	13.8714	0.714605
LOC338758	7.88921	7.44569	1.35992					IER5	8.46154	9.15774	0.617193
LOC339352	9.4502	8.48608	1.95087					IFNGR2	10.1856	10.5183	0.794015
TMEM179B	10.8033	10.3583	1.36135					IMPA2	8.33677	8.80124	0.724734
LOC375295	9.15656	8.77625	1.30163					IRAK1	10.3638	10.9112	0.684228
LOC643856	9.12701	8.5516	1.4901					IRF1	8.47245	9.19797	0.604781
LOC644563	10.0902	9.55097	1.45319					IRF2BP2	9.83097	10.4707	0.641818
LOC645166	7.65307	7.32456	1.25571					IRX2	8.56871	8.91608	0.786015
LOC646347	10.4601	10.1245	1.26193					ISG20	9.20325	10.1418	0.521749
LOC646567	10.382	9.90249	1.39428					ITGB4	7.41756	7.86503	0.733326
MRPL45P2	9.35604	9.01704	1.26488					ITGB5	11.0267	11.3855	0.779815
LOC729580	8.36346	8.01685	1.27157					ITSN1	8.15284	8.67433	0.696655
LOC729887	8.04425	7.67026	1.29593					JMJD1C	7.81734	8.23468	0.748808
LPCAT4	7.79295	7.3666	1.34384					KCNF1	7.06973	8.21287	0.452772
LPP	9.6123	9.15833	1.36981					KCNIP3	8.40508	8.78314	0.769474
LRRN1	8.00092	7.06757	1.90971					KCTD3	9.49609	9.94783	0.731161
LXN	9.43719	8.49504	1.92138					KDELR3	7.46558	8.25572	0.578288
PLIN3	12.1294	11.748	1.30259					KIAA0182	10.5419	10.879	0.791625
MAFB	9.36732	8.16339	2.30368					KIAA1279	8.88115	9.35643	0.719328
MAGED1	10.4042	9.7437	1.58064					KIAA1598	10.5389	11.0532	0.700142
MAGED2	8.72077	8.27013	1.36665					ARHGAP39	10.1213	10.7081	0.665807
MAGEH1	8.25605	7.8098	1.3625					KIF11	8.58547	9.06998	0.714742
MAPK13	10.9713	10.0364	1.91183					KIF1A	6.93265	7.69883	0.58797
MAPKAP1	7.97935	7.49722	1.39681					KIF20B	8.58494	8.98649	0.757044
2012-03-02	8.9429	8.46066	1.3969					KIF22	10.4933	10.9245	0.741633
2012-03-06	10.1135	9.62432	1.40363					KIFC2	11.0167	11.4375	0.746979
MBOAT1	7.6102	7.22956	1.30192					KLF13	7.98251	8.65019	0.629519
MCCC1	9.21384	8.86723	1.27157					KLF2	11.9835	12.6686	0.621935
MGST1	9.43841	6.90018	5.80876					KLF6	11.8417	12.416	0.6716
MGST2	10.0076	9.67761	1.25699					KLHDC5	9.35177	10.1511	0.574606
MIF4GD	9.63926	8.88248	1.68971					KREMEN2	9.44655	10.0524	0.657077
MIR1974	11.9575	11.1069	1.80329					KRT18	7.5316	8.19294	0.63229
MIR1978	12.3392	11.6922	1.5659					KRT8	11.6824	13.1135	0.370863
MLKL	9.12924	8.67385	1.37115					KRT80	10.7573	11.2329	0.719149
MLLT11	7.72008	7.3666	1.27765					KRT81	7.74233	9.33185	0.332283
MOSC1	9.18386	8.64855	1.44925					KYNU	9.39852	10.4809	0.472262
MOSC2	7.81734	7.07147	1.67699					LARGE	8.51081	9.05074	0.687803
MPST	8.93366	8.33381	1.51556					LARP4	8.80698	9.27658	0.722168
MRFAP1	12.4642	11.899	1.47959					LDOC1	9.33874	10.0207	0.623338
MRPL16	9.33938	9.00632	1.25969					LFNG	9.81689	11.0778	0.417289
MSRA	8.02522	7.16143	1.81981					LGALS3BP	7.28333	7.91434	0.645725
MT1G	7.36455	6.97728	1.30792					LHPP	8.68676	9.45495	0.587152
MT1X	9.7111	9.31947	1.31187					LOC100131261	10.3083	10.6654	0.78069
MT2A	10.3618	9.99324	1.29109					LOC149501	10.1514	11.3045	0.449671
MUL1	10.4969	10.0414	1.37132					LOC399965	8.66427	9.59651	0.524043
MXD4	11.1743	10.7554	1.33694					LOC645381	8.69837	9.74206	0.485087
MYO1B	8.9058	8.4315	1.38925					LOC441228	9.21782	9.74634	0.693266
NAAA	9.18963	8.69822	1.40582					LOC653506	10.6524	11.2483	0.661607
NAMPT	8.80698	8.48002	1.25437					EIF4A1P4	10.6546	11.1535	0.707667
NBL1	11.8173	10.9311	1.84837					LOC730167	8.99867	9.50022	0.706347
NCAM2	10.8181	10.1627	1.57501					LRIG1	9.04229	9.59917	0.679772
NCAPG	9.06209	8.67345	1.30916					LSS	9.45116	9.78118	0.795525
NDRG1	11.1891	9.04294	4.42659					LYPD6B	8.93824	9.32556	0.764549
NDUFA13	11.3682	10.93	1.35493					MAP3K1	9.91778	10.4987	0.668526
NECAB3	8.26315	7.93062	1.25922					MAPK6	9.58678	10.5039	0.529568
NGFRAP1	10.4916	8.25572	4.71038					MAPT	8.89772	9.52922	0.645506
NICN1	9.21842	8.71321	1.41933					MBTPS1	8.50876	8.84226	0.793612
NINJ1	12.3259	11.9743	1.27598					MCM2	8.52232	8.9248	0.756556
NME4	10.7953	9.37056	2.68465					MCM5	8.71477	9.09275	0.769511
NME7	8.355	8.01478	1.26595					MCM7	11.169	11.5493	0.76828
NNT	8.25046	7.48128	1.70429					MDK	7.37092	7.83778	0.723534
NIPAL3	8.83662	8.35254	1.3987					MEF2D	9.01407	9.43758	0.745606
NPC2	12.4561	12.0833	1.29486					MFGE8	7.72329	8.18924	0.723992
NR4A2	8.41634	7.52929	1.84939					MGP	10.2114	11.8941	0.311494
NRSN2	8.52553	8.05102	1.38945					MICB	8.81423	9.86065	0.484169
NSMAF	8.61491	8.17614	1.35545					MLXIPL	7.13035	7.7071	0.670476
NT5C3	9.74758	9.35197	1.3155					MMD	7.41645	8.16855	0.59374
NUDT1	10.0966	9.68616	1.32905					MMS19	9.26833	9.80011	0.691698
NUDT22	8.40124	8.0718	1.25653					MOBKL2B	7.15129	7.58681	0.739429
OCIAD2	10.9958	10.4164	1.49428					MOCS2	8.19399	8.68855	0.709778
OLFML3	9.63769	7.06884	5.93337					MPZL2	7.14156	7.7594	0.651645
OSTC	9.64666	9.04115	1.52151					MRPL42	9.04932	9.42888	0.768672
OVOL2	10.5738	10.1333	1.35702					MRPL43	8.8415	9.21306	0.772948
PALLD	8.637	8.01405	1.54002					MRPS35	10.3685	10.7435	0.771118
PARD6A	9.29849	8.3867	1.88138					MTMR11	8.27942	8.64027	0.778709
PARP10	7.74473	7.40561	1.26498					MTRF1L	9.07887	9.72406	0.63941
PARP14	7.88921	7.33646	1.46687					MTSS1	8.67281	9.12106	0.732929
PARP9	8.16991	7.77295	1.31673					MYADM	11.1876	11.5935	0.754751
PDCD4	12.6217	11.9948	1.54421					MYB	9.28594	9.89403	0.656064
PDLIM3	8.44069	7.32806	2.1624					MYC	9.12241	9.72158	0.660134
PDRG1	10.2206	9.64839	1.48684					MYH10	8.26104	8.75887	0.708172
PECI	10.1736	9.67572	1.41214					MYH9	11.5434	11.9896	0.733976
PFDN6	10.363	9.90805	1.37071					MYL12A	11.3588	11.702	0.788251
PHPT1	12.3353	11.7676	1.48219					NAB1	7.53794	7.91689	0.768997
PIGX	9.32793	8.75614	1.48637					NAP1L1	9.8927	10.4561	0.676708
PINK1	9.53837	8.96561	1.48737					NAPRT1	10.2548	10.7792	0.695232
PKIB	9.07014	7.8936	2.26034					NDFIP1	8.66185	9.08963	0.743407
PLEKHA2	9.17701	8.59683	1.49503					NDUFA7	10.0762	10.4792	0.756302
PLEKHF1	9.7567	9.33157	1.34269					NELF	10.1382	10.5376	0.758173
PLS1	8.8444	8.45435	1.31044					NFKB2	7.6102	8.3719	0.589802
PMP22	9.17798	8.7987	1.30069					NFKBIA	11.9351	12.4642	0.692986
PNPLA7	9.91745	9.19929	1.64508					NHP2	10.1426	10.5343	0.762273
POLR2G	11.3078	10.8925	1.3336					NMD3	8.9592	9.63122	0.627627
POLR3GL	9.96817	9.62828	1.26566					NOLC1	7.82388	8.24438	0.747166
PON3	10.3561	9.16226	2.28756					NOMO3	7.84625	8.35639	0.702155
PPT1	13.0386	12.6896	1.27366					NOP58	9.56907	9.97772	0.753326
SGK223	9.08807	8.58377	1.41844					NOTCH1	8.27547	8.98714	0.610612
PRICKLE2	8.61042	7.57161	2.05452					NUP107	9.22409	9.57002	0.786799
PRICKLE4	12.5446	12.2016	1.26837					NUP205	10.9084	11.2339	0.798044
PRODH	10.7944	10.3071	1.40185					OAT	10.8572	11.8706	0.495367
PRRG2	10.2913	9.96273	1.25581					ODC1	9.41385	10.2463	0.561575
PRRT3	9.1995	8.51494	1.60721					OLFM1	9.37181	10.6003	0.426755
PSMB8	7.81159	7.41082	1.32021					OPTN	8.15481	8.48661	0.794545
PSMD8	10.4522	10.1094	1.26819					OSBPL8	8.41693	8.87995	0.725464
PTGR1	9.84166	8.47729	2.57464					P4HA1	8.39554	8.75088	0.781681
PTOV1	11.2432	10.8853	1.28152					PABPC4	10.0121	10.4014	0.763484
PTTG1	11.8002	11.4532	1.27187					PACSIN1	8.80057	9.38811	0.665477
QPRT	9.53735	8.86182	1.59719					PAM	9.07985	9.50995	0.742211
RAB13	10.9158	10.3473	1.48295					PAPLN	6.95669	7.32521	0.77458
RAB5C	10.6517	10.3225	1.25624					PAQR4	11.7758	12.0983	0.799708
RABAC1	11.2612	10.8626	1.31823					PCDH19	6.91143	7.8585	0.518686
RAC2	7.27778	6.93686	1.26656					PDCD2L	8.64892	9.10769	0.727609
RAG1AP1	11.2871	10.8333	1.36961					PDGFB	8.51266	8.91394	0.757187
RAI14	9.4145	8.77242	1.56057					PDXK	9.84532	10.5287	0.622687
RAP1GAP	10.2688	9.93866	1.25718					PGAM1	8.92715	9.57835	0.63675
RARRES1	7.54207	7.07276	1.38445					PHLDA1	7.0143	7.65494	0.641428
RCN1	8.85482	7.6053	2.37761					PHLDA2	8.16628	8.86564	0.615847
RELL1	9.42274	8.57621	1.79817					PHRF1	9.8279	10.2064	0.769247
RGS2	7.7068	7.17823	1.4425					PHYH	8.68839	9.10576	0.748791
RHBDD2	10.8067	10.4522	1.27855					PKMYT1	8.17786	8.72142	0.686075
RHOBTB3	9.46133	8.71027	1.68303					PLA2G4C	9.1605	9.98062	0.566393
ARHGAP44	7.75059	7.34948	1.32052					PLEKHA1	8.94343	9.48615	0.686475
RN7SK	8.66638	8.32917	1.26331					PLEKHG4	7.88121	8.50582	0.648593
RNASE4	8.52941	7.52698	2.00337					PLS3	8.13523	8.59134	0.728945
RNASET2	11.0952	10.6762	1.33696					PLXNB2	10.0256	10.407	0.767687
RND3	7.9945	7.56963	1.34245					PNPLA2	8.76997	9.10395	0.793343
RNF128	8.53537	7.30204	2.35108					PNPLA6	8.69837	9.05627	0.7803
ROR2	8.73034	8.3848	1.27062					PODXL	8.43744	9.29403	0.552256
RPL34	9.71575	9.38241	1.25993					POLR3A	7.81996	8.31886	0.707646
RPS29	8.69678	8.12181	1.48964					POTEF	13.6343	14.1817	0.684245
RXRA	10.8078	10.302	1.41982					PPAP2C	7.86087	9.06998	0.432535
S100A13	12.9974	12.6062	1.31152					PPP1CB	9.30767	9.69882	0.762526
S100A4	9.87907	9.51128	1.29037					PPP1R2	9.74634	10.1766	0.742145
S1PR3	10.0228	9.61713	1.32472					PPP3CC	7.74105	8.12124	0.768335
SAT1	9.91045	9.39504	1.4294					PPTC7	7.53716	8.03044	0.71041
SBK1	10.5516	10.1446	1.32593					PQLC3	10.0521	10.4392	0.764699
SC5DL	9.283	8.82945	1.3694					PRDM4	10.3008	10.9407	0.641739
SCAND1	9.27101	8.89722	1.29575					PRIC285	8.96846	9.31076	0.788785
SCIN	8.76807	7.95353	1.75874					PRKAG2	8.42147	8.77909	0.78045
SCPEP1	9.54252	9.01035	1.4461					PROM2	10.5283	10.9084	0.768373
SCRN1	8.09391	6.95087	2.20847					PRPH	9.34154	10.0858	0.596963
SEPP1	10.0736	8.68354	2.62097					PRR15L	10.6118	11.0056	0.761134
SERTAD2	10.4515	10.0289	1.34035					PRSS8	10.9601	11.5095	0.683319
SERTAD4	10.3598	9.6123	1.6789					PSMB10	9.83682	10.342	0.704588
SGCE	7.92562	7.07026	1.80921					PSME4	9.44204	9.79918	0.780709
SH3D19	8.29411	7.90771	1.30712					PTPLB	11.0445	11.4132	0.774453
SKP2	9.47502	8.91979	1.4694					PTPN11	10.566	11.0897	0.69562
SLBP	9.58958	9.1159	1.38864					PTPRU	7.70058	8.09399	0.761328
SLC25A23	11.3168	10.9751	1.26725					PTRF	8.03271	8.36082	0.796578
SLC35A1	10.2831	9.77493	1.42223					PYGB	9.14802	9.59156	0.735328
SLC38A2	10.4446	9.94431	1.41447					QSOX1	10.5143	10.9886	0.719846
SLC3A2	9.39563	8.87216	1.43741					RAB11FIP1	11.661	12.3486	0.620896
SLC40A1	10.3939	7.96477	5.38561					RAB32	8.68486	9.26104	0.670739
SLC44A3	9.28709	8.91193	1.29698					RABEP1	9.6027	9.96651	0.777109
SLC46A3	8.55126	8.08549	1.38105					RABGGTB	8.94866	9.4128	0.724905
SMPDL3A	10.6051	8.5464	4.16598					RAC1	8.70018	9.32324	0.649292
SNHG8	9.32663	8.601	1.65362					RACGAP1	9.54252	10.1347	0.663356
SNURF	9.40304	8.92764	1.3903					RAD21	9.93713	10.3211	0.766302
SOCS2	8.64338	8.13274	1.42468					RAP2A	9.00442	9.36523	0.778728
SPIN4	9.03009	8.67385	1.28008					RAP2C	9.73852	10.3709	0.645118
SPOPL	8.67828	8.33452	1.26906					RASD1	11.1801	12.3013	0.459698
SPSB3	10.5986	10.2529	1.2708					RASL11B	8.71945	9.40496	0.621785
SSTR2	9.92348	8.99071	1.90894					RCAN1	9.11956	9.72199	0.658643
ST6GAL1	9.20661	8.72914	1.3923					RFX5	10.9231	11.2983	0.771029
STAG3L2	9.09113	8.61281	1.39312					RGS10	9.59156	10.2299	0.642432
STAT6	7.90398	7.4645	1.35612					RHOQ	8.37956	8.71965	0.789996
STIM1	8.18332	7.8098	1.29551					RHOT1	9.08558	9.55775	0.72088
STOM	12.4578	12.0413	1.33471					RHOV	7.82578	8.40397	0.669804
SUMF2	8.95242	8.63029	1.25018					RNF39	9.47396	10.2016	0.60391
TAPT1	8.49433	8.10755	1.30747					RNU6-1	10.0448	10.4346	0.763246
TCEA3	12.3977	11.9813	1.33456					DPCD	8.68622	9.02245	0.792111
TCEAL1	9.42274	8.79809	1.54184					RPL21	11.5984	12.0081	0.752785
TCEAL3	10.8523	10.0114	1.79111					RPL26	10.9273	11.2766	0.784963
TERF1	9.14047	8.79443	1.27107					RPS15A	10.0836	10.4685	0.765843
TERF2IP	9.594	9.25251	1.26706					RPS24	9.48615	10.0268	0.68748
TFAP2A	13.2941	12.5895	1.62969					RPUSD4	8.91193	9.33039	0.748225
TFCP2	7.40219	6.88574	1.43044					RRM2	8.64425	9.12385	0.717179
TGFB3	10.3117	9.75342	1.47256					RRP12	7.8288	8.36756	0.688364
TIMM17B	9.53505	9.16514	1.29227					S100A8	7.40033	8.81358	0.375466
TINF2	9.0575	8.68665	1.29311					S100A9	6.92845	7.36362	0.739608
TMEM120A	9.28098	8.93461	1.27136					S100P	7.75059	9.64328	0.269305
TMEM135	8.17203	7.7843	1.30834					SAC3D1	9.13588	9.49014	0.782269
TMEM159	9.09986	8.63656	1.37869					PPP6R3	9.61055	10.0419	0.741573
TMEM216	8.64558	8.16774	1.39266					SCARA3	7.27488	7.81043	0.689896
TMEM38B	8.47932	7.82194	1.57722					SCARB1	7.92222	8.25764	0.792554
TMEM42	8.31304	7.7707	1.45633					SCML1	7.28665	8.1507	0.549407
TMEM60	9.04312	8.5997	1.35982					SCNN1A	7.69474	8.57258	0.544184
TMEM62	10.0771	9.55868	1.43238					SEC24C	10.3583	10.8094	0.731484
TMEM99	9.89441	9.43841	1.37173					SEMA3C	8.86259	9.28459	0.746389
TMPRSS3	10.038	9.43549	1.51835					SERHL	7.52014	8.01617	0.709054
TMSB10	14.2528	13.7899	1.37829					SERPINH1	10.175	10.57	0.760458
TMSB15A	7.6521	7.3145	1.26365					SHANK3	7.39029	8.00958	0.65099
TOMM34	10.2944	9.82294	1.38654					SHMT2	9.68963	10.1547	0.724435
TP53I3	7.78144	7.24448	1.45091					SIDT2	9.7401	10.2722	0.69157
TPD52L1	9.36049	8.68665	1.59531					SIGMAR1	8.94978	9.40428	0.729764
TRAPPC2L	11.3534	10.9425	1.32956					SIPA1L2	7.28779	7.61767	0.795599
TRPS1	8.88612	8.38386	1.41643					SLC12A2	9.94319	10.4911	0.683998
TRPV6	8.10139	7.50422	1.51274					SLC16A3	7.60646	8.19191	0.666442
TSC22D1	11.5663	10.7232	1.79397					SLC24A6	8.24024	8.92527	0.621992
TSC22D2	9.1701	8.673	1.41138					SLC25A10	9.16663	9.60395	0.738505
TSC22D3	10.7967	10.038	1.69197					SLC29A2	9.37251	9.74877	0.770431
TSPYL2	7.78989	7.34146	1.36456					SLC2A6	9.24084	9.70794	0.723418
TUBA4A	8.55126	7.8929	1.57828					SLC37A1	8.36145	8.88095	0.697613
TUBB2A	9.61501	9.07628	1.45269					SLC39A6	8.98503	9.7457	0.590221
TUFT1	10.2224	9.81689	1.32457					SLC5A6	9.99154	10.4139	0.746209
TWIST1	8.41634	7.29309	2.17838					SLC5A8	7.49752	8.01536	0.698417
UQCR10	10.0572	9.48528	1.48646					SLC7A1	9.09557	9.48141	0.765335
UGT1A6	7.79295	7.14514	1.56679					SLC7A5	10.6003	11.8926	0.408314
UROD	9.90657	9.36049	1.46011					SLC7A6	8.00438	8.45822	0.730099
VAV3	10.223	9.40836	1.75884					SLC9A2	7.14156	7.94919	0.57132
VIPR1	9.46377	8.66038	1.7452					SLPI	6.92465	7.91689	0.502696
VKORC1	8.33869	7.96545	1.29526					SMC3	8.78484	9.57161	0.57964
VTCN1	11.5546	10.5143	2.05656					SMC4	9.55995	10.0262	0.723861
WBP1	9.64242	9.16684	1.39048					SNORA61	8.37956	8.9415	0.67739
WDR26	9.22461	8.6944	1.44413					SNRPF	11.6379	12.3188	0.623794
YPEL3	8.90303	8.42547	1.39239					SORBS3	6.92087	7.58681	0.63028
YPEL5	9.88923	9.51128	1.29949					SOX4	10.4172	11.0287	0.654516
ZBTB4	9.04042	8.70075	1.26547					SOX9	9.01795	9.67505	0.634154
ZDHHC4	8.6194	8.18363	1.35263					SRC	7.19738	7.67626	0.717536
ZFAND5	12.0598	11.7128	1.27188					STEAP3	6.98215	7.57919	0.661108
ZFP36L2	9.30516	8.09534	2.31309					STIL	8.07274	8.40007	0.797012
ZNF185	9.12981	8.74477	1.3059					STK24	11.0673	11.4886	0.746761
ZNF302	10.1275	9.77402	1.27762					STK39	9.05487	9.75819	0.614153
ZNF32	9.46438	9.05768	1.32565					STMN3	11.1207	12.6499	0.346472
ZNF358	10.1777	9.72532	1.36833					STX2	7.72607	8.0649	0.790685
ZNF415	7.96848	7.63214	1.26255					SUMO3	11.3788	11.9592	0.668763
ZNF613	9.26104	8.85371	1.32623					SUSD2	10.2495	10.5766	0.797165
ZNRD1	9.16569	8.77707	1.30914					SYTL2	8.69151	9.69016	0.50047
ZSCAN18	9.67572	9.21177	1.37931					TAGLN2	11.2707	12.5064	0.424639
								TAPBP	10.2364	10.5814	0.787342
								TARBP2	8.00292	8.48661	0.715146
								TBC1D9	9.00327	10.2844	0.41146
								TBCB	10.594	10.9336	0.790253
								TCF3	8.93238	9.3239	0.762323
								TDG	10.6604	11.1705	0.70218
								TFF1	9.87615	12.2461	0.193455
								TFF3	12.7249	13.5001	0.58431
								TGIF2	8.46911	9.01538	0.68479
								TIMELESS	9.77382	10.2657	0.711093
								TIMP1	8.81794	9.83843	0.492949
								TIMP2	8.86709	10.1938	0.398685
								TJP1	8.91052	9.32467	0.750458
								TJP3	9.57314	10.2805	0.61242
								TM7SF2	9.17701	9.5843	0.754038
								TMBIM6	13.4213	13.7607	0.790366
								TMCO3	10.5271	11.1909	0.631229
								TMEM123	9.29283	9.78829	0.709336
								TMEM132A	9.46669	9.84765	0.767924
								TMEM170B	7.4337	7.99072	0.679708
								TMEM173	7.04983	8.03868	0.503879
								TMEM205	12.2223	12.7376	0.699623
								DRAM2	9.02211	9.78875	0.587783
								TMEM97	10.8498	11.3089	0.72748
								TMPO	8.56371	9.07887	0.699716
								TMPRSS2	7.41236	7.99791	0.666397
								TMSL3	11.6272	12.0151	0.764233
								TNFRSF10B	7.74922	8.47149	0.606143
								TNFRSF12A	10.8537	11.2728	0.74789
								TNFRSF21	7.76588	8.49868	0.601735
								TNIP1	8.81498	9.21974	0.755362
								TOMM20	11.0891	11.468	0.76902
								TPM3	10.031	10.583	0.682092
								TPM4	8.525	8.89573	0.773394
								TRAF5	8.13874	8.57173	0.740722
								TRAK2	8.43744	9.17917	0.598022
								TRIL	9.50584	9.93156	0.744467
								TRIM44	9.33602	9.9584	0.6496
								TRIM7	7.58527	7.98431	0.758362
								TRIM8	9.5007	10.1135	0.653933
								TRIP12	8.64892	9.02148	0.772413
								TSPAN3	7.23185	8.29786	0.477636
								TUBB3	8.90369	10.6392	0.300306
								TXNIP	11.4108	12.6158	0.43375
								TXNRD1	8.49678	8.97965	0.715553
								UBAP1	9.56444	9.96052	0.75992
								UBL3	11.0637	11.6762	0.654092
								UFM1	9.42358	9.91045	0.713575
								UHRF1	9.95755	10.3414	0.766387
								UROS	10.204	10.6491	0.734523
								USMG5	8.03511	8.42861	0.761284
								VASN	8.10402	8.58743	0.715289
								VEGFB	10.5861	11.266	0.624215
								VEZT	9.59295	10.1648	0.672731
								VPS37C	10.4172	10.7905	0.772056
								XPOT	8.07897	8.55253	0.720185
								YES1	8.52063	9.02846	0.703276
								ZAK	7.65661	8.34447	0.620774
								ZDHHC1	7.83562	8.36374	0.693454
								ZMIZ1	10.2123	10.6025	0.763021
								ZNF217	10.6978	11.76	0.478897
								ZNF511	9.56103	10.1993	0.642478
								ZNF598	10.1722	10.619	0.733632

## Sheet: TCGA luminal DEGs
Genes with significantly different expression between GATA3 mutant and GATA3 wild type ER+ breast cancers from TCGA (n=594) with Benjamini-Hochberg q value <0.01
Gene	Cytoband	Mean mRNA expression(mutant)	Mean mRNA expression(wild type)	Standard deviation of mRNA expression(mutant)	Standard deviation of mRNA expression(wild type)	p-Value	q-Value
IGSF21	1p36.13	5.06	6.81	1.85	2.1	9.64e-13	1.28e-08
CA2	8q22	7.83	9.08	1.37	2.1	3.03e-11	2.02e-07
GATA3	10p15	14.05	13.41	0.72	1.05	5.17e-11	2.29e-07
MS4A14	11q12.2	5.35	6.46	1.36	1.74	5.69e-10	1.46e-06
COL9A2	1p33-p32	6.77	8.16	1.78	1.58	6.56e-10	1.46e-06
ELOVL6	4q25	8.8	8.12	0.86	0.98	6.6e-10	1.46e-06
MS4A7	11q12	8.88	9.83	1.21	1.42	1.15e-09	2.18e-06
DNAJC12	10q22.1	10.26	9.12	1.44	1.83	1.32e-09	2.19e-06
FSIP1	15q14	8.87	7.65	1.56	2.04	2.3e-09	3.4e-06
UFC1	1q23.3	11.84	11.41	0.57	0.53	2.61e-09	3.46e-06
RRP7BP	22q13.2	5.8	6.41	0.8	0.93	3.9e-09	4.71e-06
GRB10	7p12.2	9.47	9.95	0.64	0.72	5.04e-09	5.58e-06
HSD17B1	17q11-q21	5.52	6.34	1.06	1.57	6.48e-09	6.35e-06
PEG3	19q13.4	6.57	7.77	1.57	2.19	6.69e-09	6.35e-06
F7	13q34	4.93	6.42	2.05	2.19	8.26e-09	7.32e-06
SLC35D2	9q22.32	8.86	8.56	0.41	0.42	9.26e-09	7.7e-06
CEACAM6	19q13.2	11.5	9.31	3.11	3	1.87e-08	1.47e-05
ZSWIM5	1p34.1	7.52	6.73	1.07	1.46	2.14e-08	1.58e-05
HIC2	22q11.21	6.31	6.77	0.66	0.66	2.39e-08	1.67e-05
PC	11q13.4-q13.5	8.75	9.34	0.84	0.9	3.47e-08	2.31e-05
CMTM7	3p22.3	7.47	8.12	0.92	1.09	3.91e-08	2.47e-05
PCSK6	15q26.3	10.77	9.82	1.36	1.48	4.39e-08	2.55e-05
PDZD2	5p13.3	7.64	8.48	1.24	1.24	4.55e-08	2.55e-05
GUSBP3	5q13.2	7.95	7.06	1.31	1.26	4.79e-08	2.55e-05
MAP9	4q32.1	9.15	8.52	0.85	1.39	4.8e-08	2.55e-05
DNHD1	11p15.4	6.31	6.88	0.82	0.97	5.73e-08	2.93e-05
IAH1	2p25.1	9.44	9.18	0.38	0.43	7.08e-08	3.48e-05
TIAM1	21q22.11	8.05	8.75	1.05	1.08	9.16e-08	4.35e-05
CAP2	6p22.3	8.39	9.22	1.25	1.1	1.02e-07	4.69e-05
EXT1	8q24.11	9.62	9.91	0.42	0.55	1.27e-07	5.65e-05
SSTR2	17q24	5.64	6.75	1.67	1.93	1.52e-07	6.53e-05
AGAP11	10q23.2	4.38	5.18	1.24	1.18	1.7e-07	7.06e-05
GPC3	Xq26.1	6.51	7.6	1.65	1.97	1.9e-07	7.64e-05
SHROOM1	5q31.1	7.86	8.89	1.52	2.05	2.03e-07	7.93e-05
2017-09-06	Xq24	9.32	9.82	0.78	0.7	2.23e-07	8.47e-05
LRRN1	3p26.2	6.78	8.11	2.09	2.11	2.48e-07	9.16e-05
LENG8	19q13.42	10.48	10.86	0.56	0.82	2.8e-07	0.000101
TBC1D22B	6p21.2	8.31	8.63	0.52	0.39	2.97e-07	0.000104
PPARD	6p21.2	9.41	9.77	0.57	0.55	3.48e-07	0.000119
FAM167A	8p23-p22	7.23	6.27	1.51	1.64	3.92e-07	0.000128
PI4KAP1	22q11.21	6.92	7.34	0.66	0.72	3.95e-07	0.000128
HTATIP2	11p15.1	9.62	9.1	0.84	0.87	5.58e-07	0.000177
SIM2	21q22.13	5.41	6.33	1.44	1.84	5.74e-07	0.000178
ITIH4	3p21.1	4.11	5.04	1.53	1.4	5.97e-07	0.00018
IL11RA	9p13	6.59	7.12	0.85	0.9	6.45e-07	0.000188
JHDM1D-AS1	7q34	6.31	6.95	1.02	1.14	6.58e-07	0.000188
SERPINB1	6p25	10.21	9.96	0.39	0.49	6.65e-07	0.000188
LIMCH1	4p13	9.6	10.4	1.33	1.11	6.98e-07	0.000193
PHACTR1	6p24.1	3.76	4.4	1.03	1.16	7.12e-07	0.000193
SLC7A2	8p22	12.66	11.25	2.3	2.4	7.61e-07	0.000202
NRIP3	11p15.3	6.74	7.93	1.93	2.16	7.9e-07	0.000206
TPM3	1q21.2	13.59	13.35	0.38	0.48	8.11e-07	0.000207
FUT8	14q24.3	10.9	10.37	0.87	0.84	8.89e-07	0.000222
CYBRD1	2q31.1	11.73	12.53	1.32	1.31	9.04e-07	0.000222
NOVA1	14q	6.33	7.45	1.78	2.38	9.2e-07	0.000222
SLC27A2	15q21.2	8.71	7.45	2.09	2.16	9.38e-07	0.000223
ST3GAL3	1p34.1	6.96	7.32	0.6	0.59	9.85e-07	0.00023
CENPV	17p11.2	5.14	6.14	1.68	1.62	1.16e-06	0.000265
SNX21	20q13.12	8.17	8.62	0.77	0.61	1.21e-06	0.000269
PPIAL4G	1q21.1	5.15	4.78	0.6	0.74	1.21e-06	0.000269
PLBD1	12p13.1	8.53	9.21	1.14	1.09	1.42e-06	0.000309
GOLPH3L	1q21.3	10.95	10.51	0.75	0.68	1.66e-06	0.000356
ADIPOR1	1q32.1	12.22	11.95	0.45	0.51	1.72e-06	0.000363
RNPEP	1q32	11.66	11.37	0.5	0.51	1.88e-06	0.000389
PLPP2	19p13	10.78	10.32	0.77	0.93	1.9e-06	0.000389
TBC1D9	4q31.21	13.68	13.04	1.07	1.2	2.03e-06	0.000408
HSH2D	19p13.12	8.58	7.77	1.37	1.57	2.22e-06	0.00044
TSNARE1	8q24.3	7.25	7.73	0.83	0.78	2.31e-06	0.000452
FAM118A	22q13	7.8	8.17	0.63	0.63	2.44e-06	0.000469
WTIP	19q13.11	6.52	7.15	1.11	1.03	2.64e-06	0.000501
BACE2	21q22.3	9.28	9.89	1.05	1.17	2.74e-06	0.000512
GFOD1	6pter-p22.1	4.86	5.46	1.08	0.91	2.84e-06	0.000524
PRDM15	21q22.3	7.69	7.89	0.34	0.38	3.07e-06	0.00056
SLC37A2	11q24.2	7.75	8.34	1.03	1.14	3.12e-06	0.00056
PDZRN3	3p13	8.3	8.97	1.17	1.11	3.28e-06	0.000581
SNX14	6q14.3	10.65	10.39	0.47	0.49	3.48e-06	0.000609
PTPRJ	11p11.2	9.45	9.87	0.73	0.77	3.65e-06	0.00063
JRK	8q24.3	8.12	8.54	0.73	0.83	3.91e-06	0.000657
WNT4	1p36.23-p35.1	6.22	7.19	1.71	1.73	3.94e-06	0.000657
PLP2	Xp11.23	11.44	11.09	0.61	0.67	3.96e-06	0.000657
ENTPD5	14q24	7.8	8.32	0.88	1.22	4.11e-06	0.000674
PDE8B	5q13.3	5.09	6.12	1.83	1.83	4.29e-06	0.000696
CYB561	17q23.3	12.34	11.86	0.89	0.67	4.7e-06	0.000752
TGFBR3	1p33-p32	8.58	9.54	1.72	1.66	4.94e-06	0.000782
KL	13q12	4.38	5.03	1.15	1.35	5.56e-06	0.000865
WWOX	16q23	7.56	8.08	0.91	1.15	5.6e-06	0.000865
ADCY2	5p15.3	4.56	5.89	2.43	2.18	5.76e-06	0.00088
ZNF738	19p12	7.34	7.77	0.78	0.77	6.05e-06	0.000913
SFXN1	5q35.3	9.97	9.58	0.71	0.71	6.14e-06	0.000917
GPR37	7q31	6.35	5.6	1.33	1.51	6.34e-06	0.000936
PLA2G16	11q12.3	9.9	10.48	1.05	1.08	6.94e-06	0.00101
KCNJ12	17p11.2	3.83	4.61	1.41	1.52	7.22e-06	0.00104
CCDC112	5q22.3	8.13	7.87	0.46	0.53	7.46e-06	0.00106
C1ORF43	1q21.2	12.87	12.64	0.41	0.47	7.55e-06	0.00106
GOLM1	9q21.33	11.72	12.38	1.24	1.05	7.68e-06	0.00106
ZNF503	10q22.2	6.48	7.2	1.31	1.38	7.69e-06	0.00106
PPP2R3A	3q22.1	8.58	8.99	0.72	0.89	7.75e-06	0.00106
C2CD2	21q22.3	8.92	9.41	0.91	0.8	7.82e-06	0.00106
IL1R1	2q12	9.68	10.38	1.3	1.17	8.12e-06	0.00109
KIF13B	8p12	10.11	10.78	1.23	1.15	8.22e-06	0.00109
LINC01128	1p36.33	6.96	7.24	0.52	0.56	8.69e-06	0.00114
KIAA0391	14q13.2	9.73	9.46	0.5	0.43	8.89e-06	0.00116
TRIP4	15q22.31	9.39	9.16	0.44	0.34	9.1e-06	0.00118
SYT12	11q13.2	8.02	8.94	1.69	1.64	9.59e-06	0.00123
ZNF503-AS2	10q22.2	3.21	4.05	1.55	1.61	9.86e-06	0.00123
TMEM60	7q11.23	8.61	8.33	0.53	0.5	9.97e-06	0.00123
KITLG	12q22	9.95	10.6	1.21	1.2	1e-05	0.00123
GUSBP11	22q11.23	7.07	7.52	0.84	0.88	1e-05	0.00123
CD82	11p11.2	8.99	9.63	1.19	1.07	1.01e-05	0.00123
JDP2	14q24.3	8.2	8.66	0.86	0.78	1.05e-05	0.00127
EIF2AK1	7p22	12.52	12.31	0.37	0.42	1.06e-05	0.00127
UBE2Q1	1q21.3	11.15	10.96	0.34	0.4	1.14e-05	0.00135
LRP6	12p13.2	9.64	9.97	0.6	0.72	1.16e-05	0.00136
FUT8-AS1	14q23.3	5.69	4.85	1.61	1.3	1.17e-05	0.00136
PDRG1	20q11.21	8.9	9.25	0.66	0.66	1.21e-05	0.00138
CERS2	1q21.3	13.48	13.17	0.56	0.66	1.21e-05	0.00138
NANOS1	10q26.11	7.28	7.56	0.5	0.69	1.22e-05	0.00138
CPAMD8	19p13.11	5.93	6.73	1.47	1.66	1.23e-05	0.00138
C9ORF3	9q22.32	7.64	7.99	0.64	0.74	1.27e-05	0.00141
SLC22A23	6p25.2	9.24	9.76	0.99	0.86	1.31e-05	0.00146
F12	5q35.3	7.26	6.53	1.37	1.49	1.41e-05	0.00154
ECM1	1q21	11.36	10.39	1.86	1.66	1.41e-05	0.00154
ADIRF	10q23.2	9.62	10.63	1.97	1.36	1.48e-05	0.00159
C22ORF29	22q11.21	9.19	9.52	0.64	0.61	1.5e-05	0.0016
AGAP4	10q11.22	6.98	7.36	0.71	0.75	1.5e-05	0.0016
COPS2	15q21.2	10.9	10.69	0.4	0.43	1.53e-05	0.00161
LRP11	6q25.1	10.55	10.15	0.77	0.7	1.55e-05	0.00161
ASRGL1	11q12.3	6	6.91	1.73	1.82	1.55e-05	0.00161
DDX59	1q32.1	9.24	9	0.45	0.46	1.57e-05	0.00162
TCF7L1	2p11.2	7.76	8.36	1.14	1.27	1.62e-05	0.00165
PPT1	1p32	12.35	12.65	0.56	0.72	1.63e-05	0.00166
LYRM2	6q15	9.96	9.72	0.45	0.44	1.65e-05	0.00166
PTGER2	14q22	5.06	5.78	1.36	1.56	1.7e-05	0.00169
SIN3B	19p13.11	9.65	9.92	0.54	0.5	1.71e-05	0.00169
EEF1A2	20q13.3	10.63	9.46	2.15	2.7	1.73e-05	0.00169
TRERF1	6p21.1-p12.1	8.76	9.28	1	0.99	1.73e-05	0.00169
H2AFY2	10q22.1	7.67	8.36	1.32	1.38	1.81e-05	0.00176
ZNF677	19q13.42	3.89	4.55	1.25	1.29	1.86e-05	0.00179
ARSD	Xp22.3	11.77	11.37	0.76	0.79	1.92e-05	0.00183
CHKA	11q13.2	8.96	9.26	0.54	0.71	2e-05	0.0019
PTK7	6p21.1-p12.2	10.41	11.07	1.31	1.03	2.02e-05	0.0019
ZNF613	19q13.41	7.13	7.45	0.59	0.7	2.13e-05	0.002
APOO	Xp22.11	8.42	8.13	0.55	0.55	2.17e-05	0.00201
SLC4A8	12q13.13	8.2	8.98	1.5	1.59	2.19e-05	0.00202
MYO6	6q13	12.52	12.11	0.8	0.72	2.21e-05	0.00203
C15ORF57	15q15.1	8.84	8.61	0.44	0.44	2.24e-05	0.00204
TTC3	21q22.2	12.53	12.79	0.48	0.57	2.26e-05	0.00205
CIB1	15q25.3-q26	11.39	11.02	0.72	0.65	2.32e-05	0.00207
ZNF577	19q13.41	6.79	7.33	1.07	1	2.33e-05	0.00207
CDC42EP3	2p21	8.17	8.76	1.18	0.97	2.33e-05	0.00207
TPSAB1	16p13.3	7.5	8.36	1.67	1.7	2.37e-05	0.00209
LARP6	15q23	6.63	7.18	1.09	0.98	2.42e-05	0.00212
KRT7	12q13.13	10.38	11.73	2.7	2.13	2.52e-05	0.00219
ZFAT	8q24.22	7.96	8.16	0.38	0.49	2.87e-05	0.00248
MAP3K1	5q11.2	10.48	10.99	1	0.94	2.99e-05	0.00255
HSPB8	12q24.23	9.91	9.01	1.75	2.04	3e-05	0.00255
HID1	17q25.1	11.94	11.5	0.88	0.91	3.01e-05	0.00255
AGAP5	10q22.2	5.1	5.49	0.75	0.87	3.03e-05	0.00255
ABHD2	15q26.1	12.9	12.26	1.29	1	3.06e-05	0.00256
KIF7	15q26.1	6.22	6.84	1.25	1.11	3.08e-05	0.00256
ZNF300	5q33.1	5.17	5.82	1.27	1.26	3.14e-05	0.00259
LOC642846	12p13.31	6.31	6.66	0.66	0.88	3.35e-05	0.00275
TBKBP1	17q21.32	7.09	7.59	1	0.91	3.4e-05	0.00277
PHTF1	1p13	8.37	8.11	0.51	0.52	3.55e-05	0.00287
TRIM45	1p13.1	7.76	8.21	0.89	0.89	3.57e-05	0.00288
CSPP1	8q13.2	8.37	8.72	0.69	0.77	3.79e-05	0.00303
ENSA	1q21.3	12.67	12.4	0.52	0.55	3.83e-05	0.00303
GRK5	10q26.11	7.4	7.77	0.75	0.73	3.83e-05	0.00303
MLLT3	9p22	7.92	8.47	1.12	0.98	3.88e-05	0.00305
PRELP	1q32	8.75	9.5	1.5	1.46	3.96e-05	0.00308
GDF9	5q31.1	4.13	4.75	1.11	1.97	3.97e-05	0.00308
DUSP8	11p15.5	8.52	8.06	0.91	1.03	4.03e-05	0.00311
CDH23	10q22.1	5.4	6.13	1.48	1.37	4.05e-05	0.00311
ELF1	13q13	11.06	10.75	0.61	0.59	4.31e-05	0.00326
SPTBN2	11q13	8.69	9.6	1.88	1.5	4.31e-05	0.00326
DBNDD2	20q13.12	10.57	10.18	0.74	0.99	4.31e-05	0.00326
AGER	6p21.3	4.02	4.57	1.08	1.21	4.43e-05	0.00331
ZNF133	20p11.23	7.81	8.14	0.68	0.57	4.44e-05	0.00331
MBOAT2	2p25.1	9.27	9.76	1	1	4.49e-05	0.00333
PEX7	6q23.3	8.32	8.02	0.61	0.64	4.87e-05	0.00357
FAM73B	9q34.11	8.25	8.53	0.58	0.61	4.87e-05	0.00357
KSR1	17q11.2	7.6	8	0.81	0.84	4.92e-05	0.00359
MGST2	4q28.3	9.62	9.36	0.51	0.62	4.99e-05	0.00362
PDE4B	1p31	8.46	9.28	1.67	1.52	5.05e-05	0.00365
RABIF	1q32.1	9.15	8.91	0.48	0.53	5.22e-05	0.00371
SRSF5	14q24	11.39	11.64	0.48	0.6	5.23e-05	0.00371
STIM2	4p15.2	9.04	8.84	0.4	0.45	5.24e-05	0.00371
ZNF879	5q35.3	5.55	6.2	1.36	0.97	5.24e-05	0.00371
CD9	12p13.3	12.7	13.01	0.64	0.59	5.45e-05	0.00384
PLA2G4C	19q13.3	7.7	7.24	0.96	0.93	5.52e-05	0.00386
AGPS	2q31.2	10.37	9.92	0.92	0.99	5.55e-05	0.00387
KCNC4	1p21	6.34	6.81	0.96	1.02	5.62e-05	0.00389
PARP4	13q11	10.83	10.48	0.74	0.65	5.65e-05	0.00389
FAM96A	15q22.31	9.78	9.54	0.5	0.49	5.7e-05	0.00391
ZNF486	19p12	5.84	6.6	1.55	1.69	5.97e-05	0.00407
ARHGEF33	2p22.1	2.29	2.8	1.07	0.99	6.04e-05	0.00409
EPCAM	2p21	12.25	11.92	0.68	0.72	6.06e-05	0.00409
ZNF462	9q31.2	6.73	7.35	1.27	1.36	6.14e-05	0.00412
TEAD3	6p21.2	9.36	9.61	0.52	0.54	6.19e-05	0.00412
SPPL2A	15q21.2	9.95	9.66	0.59	0.54	6.2e-05	0.00412
C11ORF95	11q13	8.36	8.66	0.62	0.6	6.28e-05	0.00415
TPSB2	16p13.3	8.15	8.98	1.71	1.82	6.54e-05	0.00431
FAM63A	1q21.3	10.49	10.08	0.86	0.77	6.75e-05	0.00442
ADCY9	16p13.3	9.84	10.14	0.59	0.8	6.85e-05	0.00445
U2AF1L4	19q13.12	6.41	6.7	0.59	0.64	6.86e-05	0.00445
SMARCD2	17q23.3	11.85	11.48	0.78	0.62	7.13e-05	0.0046
EXOC4	7q31	10.77	10.59	0.38	0.4	7.43e-05	0.00477
RASGRP4	19q13.1	4.37	4.86	1.04	0.96	7.51e-05	0.0048
DENND3	8q24.3	7.98	8.29	0.65	0.68	7.61e-05	0.00482
KMT2B	19q13.1	9.93	10.14	0.43	0.45	7.65e-05	0.00482
CRY2	11p11.2	9.78	10.04	0.55	0.58	7.66e-05	0.00482
NKD1	16q12.1	3.81	4.5	1.47	1.29	7.8e-05	0.00489
CCZ1B	7p22.1	9.46	9.17	0.6	0.7	7.92e-05	0.00494
GAREM1	18q12.1	5.94	6.58	1.32	1.41	7.96e-05	0.00494
GLRB	4q31.3	8.06	7.28	1.65	1.61	8.13e-05	0.00503
KIAA0355	19q13.11	9.26	9.51	0.52	0.52	8.39e-05	0.00516
C3ORF38	3p11.1	8.95	8.79	0.33	0.37	8.86e-05	0.00539
ELN	7q11.23	9.46	10.29	1.76	1.72	8.9e-05	0.00539
LPAR1	9q31.3	7.94	8.5	1.21	0.93	8.9e-05	0.00539
NUAK2	1q32.1	8.12	7.75	0.78	0.81	8.92e-05	0.00539
PGAP1	2q33.1	8.2	7.74	0.95	1.15	8.99e-05	0.0054
CDC42BPA	1q42.11	10.81	10.37	0.93	0.98	9.02e-05	0.0054
CEBPA-AS1	19q13.11	4.83	5.46	1.36	1.12	9.09e-05	0.00542
TLK2	17q23	9.83	9.47	0.78	0.51	9.16e-05	0.00543
PIP5K1A	1q21.3	10.97	10.74	0.47	0.49	9.26e-05	0.00547
INTS7	1q32.3	9.92	9.62	0.64	0.63	9.41e-05	0.00553
CAPS	19p13.3	9.36	8.68	1.4	1.61	9.44e-05	0.00553
RNF128	Xq22.3	5.43	6.13	1.41	1.91	9.64e-05	0.00559
TRAPPC2	Xp22	8.66	8.41	0.55	0.5	9.66e-05	0.00559
HSPB7	1p36.13	4.76	5.48	1.54	1.58	9.67e-05	0.00559
ZGLP1	19p13.2	3.65	4.15	1.06	1.15	9.75e-05	0.00561
HOMER1	5q14.2	7.38	6.84	1.11	1.4	9.87e-05	0.00562
C17ORF58	17q24.2	9.55	9.1	0.99	0.89	9.9e-05	0.00562
SEC14L2	22q12.2	9.35	10.19	1.81	1.72	9.93e-05	0.00562
SGK223	8p23.1	8.83	9.42	1.26	1.24	9.94e-05	0.00562
BFSP1	20p12.1	5.06	5.67	1.31	1.14	0.0001	0.00564
C1ORF116	1q32.1	7.28	8.47	2.59	2.23	0.000101	0.00567
PRKAR1A	17q24.2	12.92	12.63	0.64	0.55	0.000102	0.00571
KDM4B	19p13.3	11.18	11.55	0.79	0.83	0.000104	0.00578
ADAMTS15	11q25	7.05	8	2.06	1.86	0.000105	0.00581
HPDL	1p34.1	2.87	3.57	1.44	1.72	0.000105	0.00581
IGF1R	15q26.3	12.7	12.06	1.39	1.21	0.000111	0.0061
ZNF274	19qter	8.39	8.72	0.71	0.66	0.000114	0.00623
KCNK13	14q32.11	4.5	5.03	1.11	1.26	0.000115	0.00623
LMCD1	3p26-p24	9.52	9.92	0.85	0.91	0.000115	0.00623
ST3GAL1	8q24.22	10.78	11.24	0.98	1	0.000117	0.00631
ZFP41	8q24.3	8.14	8.46	0.69	0.69	0.000118	0.00631
LGALS3BP	17q25	13.77	13.36	0.88	0.96	0.000118	0.00631
MAL2	8q23	12.14	12.56	0.88	0.89	0.000118	0.00631
STK32B	4p16.2	6.79	7.69	1.94	1.86	0.00012	0.00637
CEBPA	19q13.1	8.62	9.09	1.01	0.89	0.00012	0.00637
MYH3	17p13.1	3.4	3.91	1.1	1.18	0.000121	0.00637
PIGB	15q21.3	8.25	8.06	0.42	0.47	0.000124	0.00649
GALNT6	12q13	11.09	11.85	1.66	1.33	0.000124	0.00649
JARID2	6p24-p23	9.42	9.63	0.44	0.55	0.000125	0.00649
VPS45	1q21.2	10.32	10.1	0.47	0.44	0.000129	0.00672
ZNF8	19q13.43	6.51	6.71	0.43	0.52	0.000135	0.00699
NDUFV1	11q13	10.28	10.61	0.73	0.69	0.000136	0.00699
MARK1	1q41	7.25	6.42	1.86	1.4	0.000138	0.00709
DAP3	1q22	11.7	11.5	0.42	0.45	0.000139	0.00712
PSMD12	17q24.2	10.37	9.98	0.87	0.63	0.00014	0.00714
GALK2	15q21.1-q21.2	8.46	8.25	0.46	0.48	0.000141	0.00714
CHD1L	1q12	9.8	9.53	0.59	0.56	0.000141	0.00714
MTMR7	8p22	5.99	5.42	1.25	1.22	0.000143	0.0072
SZT2	1p34.2	9.48	9.72	0.55	0.51	0.000144	0.00722
PDE3B	11p15.1	5.63	6.35	1.57	1.61	0.000146	0.0073
ZNF135	19q13.4	6.83	7.49	1.47	1.29	0.000149	0.0074
USP49	6p21	3.69	4.1	0.89	0.96	0.000154	0.00759
ASPH	8q12.1	11.83	12.34	1.13	1.1	0.000154	0.00759
FANCE	6p21.31	6.39	6.72	0.71	0.71	0.000154	0.00759
LPGAT1	1q32	11.57	11.27	0.67	0.61	0.000155	0.00761
POU6F1	12q13.13	6.79	7.16	0.81	0.74	0.00016	0.00781
ZNF615	19q13.41	7.87	8.14	0.58	0.68	0.000161	0.00783
LRRC14	8q24.3	9.24	9.51	0.58	0.64	0.000162	0.00786
HSPB1P1	9q21.13	8.74	8.19	1.21	1.17	0.000163	0.00788
KREMEN1	22q12.1	8.57	8.93	0.79	0.85	0.000165	0.00793
SLC50A1	1q22	11.06	10.75	0.66	0.77	0.000166	0.00796
UBL7	15q24.1	9.8	9.61	0.42	0.42	0.000168	0.00799
AZIN2	1p35.1	7.19	7.55	0.81	0.73	0.000168	0.00799
TMEM144	4q32.1	9.38	9.02	0.79	0.81	0.00017	0.00807
CNOT4	7q33	9.22	9.06	0.35	0.35	0.000171	0.00807
ZSCAN18	19q13.43	9.21	9.85	1.45	1.17	0.000171	0.00807
CFAP126	1q23.3	5.86	5.15	1.63	1.22	0.000173	0.00811
CDK5RAP2	9q33.2	10.3	10.53	0.5	0.51	0.000177	0.00826
AMZ2	17q24.2	10.97	10.64	0.76	0.57	0.000178	0.00826
CHP1	15q13.3	11.59	11.4	0.4	0.47	0.000178	0.00826
ARHGEF37	5q32	8.68	9.29	1.37	1.12	0.000179	0.00826
RNFT1	17q23.1	8.68	8.29	0.9	0.69	0.000179	0.00826
ANO1	11q13.3	10.82	11.39	1.27	1.28	0.000183	0.0084
LINC00115	1p36.33	3.66	4	0.74	0.84	0.000183	0.0084
INHBB	2cen-q13	8.54	9.13	1.32	1.3	0.000185	0.00844
WSB2	12q24.23	10.82	10.62	0.44	0.47	0.000187	0.00851
PSMD14	2q24.2	10.54	10.33	0.45	0.48	0.000188	0.00853
RSPH3	6q25.3	7.59	7.32	0.58	0.66	0.000189	0.00853
FAHD1	16p13.3	9.69	9.46	0.5	0.52	0.000191	0.00861
NSUN5P2	7q11.23	7.25	7.65	0.89	1	0.000195	0.00876
HSPB1	7q11.23	13.34	12.82	1.17	1.18	0.000197	0.00882
SHC1	1q21	11.93	11.73	0.44	0.44	0.000199	0.00887
FAM71D	14q23.3	4.73	4.48	0.55	0.68	0.0002	0.00887
TPT1-AS1	13q14.13	6.26	6.56	0.67	0.68	0.0002	0.00887
SCAMP3	1q21	11.07	10.86	0.45	0.53	0.000205	0.00899
ZNF589	3p21	7.97	8.21	0.54	0.51	0.000205	0.00899
ANP32A	15q23	11.67	11.49	0.4	0.4	0.000205	0.00899
MAPK8IP2	22q13.33	9.14	8.46	1.51	1.67	0.000211	0.00922
ST6GALNAC4	9q34	8.75	8.31	0.98	1.06	0.000212	0.00923
EMID1	22q12.2	6.14	6.92	1.76	1.57	0.000213	0.00926
DTNA	18q12	8.61	7.85	1.7	1.71	0.000215	0.00931
STAMBP	2p13.1	9.73	9.57	0.36	0.34	0.000216	0.00934
KRT15	17q21.2	8.32	9.45	2.52	2.83	0.000221	0.0095
ARHGEF40	14q11.2	9.36	9.7	0.77	0.71	0.000223	0.00958
FUT2	19q13.3	7.48	6.86	1.39	1.53	0.000228	0.00975
GSTM3	1p13.3	10.19	10.95	1.72	1.67	0.000229	0.00977
TRIOBP	22q13.1	9.95	10.2	0.58	0.54	0.000234	0.00991
